# Supplementary material for: Ethyl 2-allylsulfanyl-4-(4-methoxyphenyl)-6-methyl-1,4-dihydropyrimidine-5-carboxylate
Source: Acta Crystallogr Sect E Struct Rep Online. 2008 Aug 23;64(Pt 9):o1812. doi: 10.1107/S1600536808026664 (PMC2960718; doi:10.1107/S1600536808026664)
Supplement: Supplementary file 1 [file e-64-o1812-sup1.cif]

##############################################################################
###                                                                        ###
###        Electronic paper (Acta Crystallographica Section E)             ###
###                                                                        ###
##############################################################################
#                                                                            #
# This CIF contains the data in a paper accepted for publication in Acta     #
# Crystallographica Section E. It conforms to the requirements of Notes      #
# for Authors for Section E, and has been peer reviewed under the auspices   #
# of the IUCr Commission on Journals.                                        #
#                                                                            #
# Full details of the Crystallographic Information File format               #
# are given in the paper "The Crystallographic Information File (CIF):       #
# a New Standard Archive File for Crystallography" by S. R. Hall, F. H.      #
# Allen and I. D. Brown [Acta Cryst. (1991), A47, 655-685].                  #
#                                                                            #
# The current version of the core CIF dictionary is obtainable from          #
# ftp://ftp.iucr.org/pub/cif_core.dic. The current version number is 2.4.    #
#                                                                            #
# Software is freely available for graphical display of the structure(s) in  #
# this CIF.  For information consult the CIF home page http://www.iucr.org/  #
# cif/home.html                                                              #
#                                                                            #
# This file may be used for bona fide research purposes within the           #
# scientific community so long as proper attribution is given to the journal # 
# article from which it was obtained.                                        #
#                                                                            #
##############################################################################
                                             
data_global
_audit_creation_method     SHELXL-97
_journal_date_recd_electronic     2008-08-13
_journal_date_accepted     2008-08-18
_journal_name_full     'Acta Crystallographica, Section E'
_journal_year     2008
_journal_volume     64
_journal_issue      9
_journal_page_first     o1812
_journal_page_last     o1812
_journal_paper_category     QO
_journal_coeditor_code     PV2100
_publ_contact_author_name     'Prof. M. Nizam Mohideen'
_publ_contact_author_address
;
      Department of Physics
      The New College (Autonomous)
      Chennai - 600 014
      India
;
_publ_contact_author_email     'mnizam_new@yahoo.in'
_publ_contact_author_fax     ?
_publ_contact_author_phone     '91-9841459257'
_publ_section_title
;
Ethyl 
2-allylsulfanyl-4-(4-methoxyphenyl)-6-methyl-1,4-dihydropyrimidine-5-carboxylate
;
loop_
    _publ_author_name
    _publ_author_address
    'Nizam Mohideen, M.'
;     Department of Physics
      The New College (Autonomous)
      Chennai 600 014
      India
;

    'A. Rasheeth'
;     Department of Chemistry
      The New College (Autonomous)
      Chennai 600 014
      India
;
    'C. A. M. A. Huq'
;     Department of Chemistry
      The New College (Autonomous)
      Chennai 600 014
      India
;
data_I
_audit_creation_method     SHELXL-97
_chemical_name_systematic
;
Ethyl 
2-allylsulfanyl-4-(4-methoxyphenyl)-6-methyl-1,4-dihydropyrimidine-5-carboxylate
;
_chemical_name_common     ?
_chemical_formula_moiety     'C18 H22 N2 O3 S'
_chemical_formula_sum     'C18 H22 N2 O3 S'
_chemical_formula_iupac     'C18 H22 N2 O3 S'
_chemical_formula_weight     346.44
_chemical_melting_point     ?
_symmetry_cell_setting     Monoclinic
_symmetry_space_group_name_H-M     'C2/c'
_symmetry_space_group_name_Hall     '-C 2yc'
loop_
    _symmetry_equiv_pos_as_xyz
    'x, y, z'
    '-x, y, -z+1/2'
    'x+1/2, y+1/2, z'
    '-x+1/2, y+1/2, -z+1/2'
    '-x, -y, -z'
    'x, -y, z-1/2'
    '-x+1/2, -y+1/2, -z'
    'x+1/2, -y+1/2, z-1/2'
_cell_length_a     28.325(5)
_cell_length_b     7.410(2)
_cell_length_c     20.202(4)
_cell_angle_alpha     90.00
_cell_angle_beta     121.61(3)
_cell_angle_gamma     90.00
_cell_volume     3610.9(18)
_cell_formula_units_Z     8
_cell_measurement_reflns_used     7889
_cell_measurement_theta_min     2.6
_cell_measurement_theta_max     25
_cell_measurement_temperature     293(2)
_exptl_crystal_description     Needle
_exptl_crystal_colour     Yellow
_exptl_crystal_size_max     0.4
_exptl_crystal_size_mid     0.2
_exptl_crystal_size_min     0.1
_exptl_crystal_density_diffrn     1.275
_exptl_crystal_density_meas     ?
_exptl_crystal_density_method     'not measured'
_exptl_crystal_F_000     1472
_exptl_absorpt_coefficient_mu     0.197
_exptl_absorpt_correction_type     Multi-scan
_exptl_absorpt_process_details     '(SADABS; Bruker, 2004)'
_exptl_absorpt_correction_T_min     0.954
_exptl_absorpt_correction_T_max     0.983
_exptl_special_details
;
;
_diffrn_ambient_temperature     293(2)
_diffrn_radiation_type     MoK\a
_diffrn_radiation_wavelength     0.71073
_diffrn_radiation_source     'fine-focus sealed tube'
_diffrn_radiation_monochromator     graphite
_diffrn_measurement_device_type
;
Bruker Kappa APEXII CCD diffractometer'
;
_diffrn_measurement_method     '\w and \f scan'
_diffrn_detector_area_resol_mean     ?
_diffrn_reflns_number     16675
_diffrn_reflns_av_R_equivalents     0.0255
_diffrn_reflns_av_sigmaI/netI     0.0196
_diffrn_reflns_theta_min     1.69
_diffrn_reflns_theta_max     25.00
_diffrn_reflns_theta_full     25.00
_diffrn_measured_fraction_theta_max     1.000
_diffrn_measured_fraction_theta_full     1.000
_diffrn_reflns_limit_h_min     -33
_diffrn_reflns_limit_h_max     33
_diffrn_reflns_limit_k_min     -8
_diffrn_reflns_limit_k_max     8
_diffrn_reflns_limit_l_min     -24
_diffrn_reflns_limit_l_max     24
_diffrn_standards_number     ?
_diffrn_standards_interval_count     ?
_diffrn_standards_interval_time     ?
_diffrn_standards_decay_%     0
_refine_special_details
;
Refinement of <i>F</i>^2^ against ALL reflections. The weighted <i>R</i>-factor
<i>wR</i> and goodness of fit <i>S</i> are based on <i>F</i>^2^, conventional
<i>R</i>-factors <i>R</i> are based on <i>F</i>, with <i>F</i> set to zero for
negative <i>F</i>^2^. The threshold expression of <i>F</i>^2^ >
\s(<i>F</i>^2^) is used only for calculating <i>R</i>-factors(gt) <i>etc</i>.
and is not relevant to the choice of reflections for refinement.
<i>R</i>-factors based on <i>F</i>^2^ are statistically about twice as large
as those based on <i>F</i>, and <i>R</i>- factors based on ALL data will be
even larger.
;
_reflns_number_total     3183
_reflns_number_gt     2722
_reflns_threshold_expression     >2sigma(I)
_refine_ls_structure_factor_coef     Fsqd
_refine_ls_matrix_type     full
_refine_ls_R_factor_all     0.0522
_refine_ls_R_factor_gt     0.0450
_refine_ls_wR_factor_gt     0.1326
_refine_ls_wR_factor_ref     0.1402
_refine_ls_goodness_of_fit_ref     1.045
_refine_ls_restrained_S_all     1.045
_refine_ls_number_reflns     3183
_refine_ls_number_parameters     220
_refine_ls_number_restraints     0
_refine_ls_hydrogen_treatment     constr
_refine_ls_weighting_scheme     calc
_refine_ls_weighting_details
         'calc w=1/[\s^2^(Fo^2^)+(0.0785P)^2^+3.5811P] where P=(Fo^2^+2Fc^2^)/3'
_atom_sites_solution_hydrogens     geom
_atom_sites_solution_primary     direct
_atom_sites_solution_secondary     difmap
_refine_ls_shift/su_max     0.002
_refine_ls_shift/su_mean     0.000
_refine_diff_density_max     0.475
_refine_diff_density_min     -0.330
_refine_ls_extinction_method     none
_refine_ls_extinction_coef     ?
loop_
    _atom_type_symbol
    _atom_type_description
    _atom_type_scat_dispersion_real
    _atom_type_scat_dispersion_imag
    _atom_type_scat_source
    'C' 'C' 0.0033 0.0016
                         'International Tables Vol C Tables 4.2.6.8 and 6.1.1.4'
    'H' 'H' 0.0000 0.0000
                         'International Tables Vol C Tables 4.2.6.8 and 6.1.1.4'
    'N' 'N' 0.0061 0.0033
                         'International Tables Vol C Tables 4.2.6.8 and 6.1.1.4'
    'O' 'O' 0.0106 0.0060
                         'International Tables Vol C Tables 4.2.6.8 and 6.1.1.4'
    'S' 'S' 0.1246 0.1234
                         'International Tables Vol C Tables 4.2.6.8 and 6.1.1.4'
_computing_data_collection     'APEX2 (Bruker, 2004)'
_computing_cell_refinement     'APEX2 and SAINT (Bruker, 2004)'
_computing_data_reduction     'SAINT and XPREP (Bruker, 2004)'
_computing_structure_solution     'SHELXS97 (Sheldrick, 2008)'
_computing_structure_refinement     'SHELXL97 (Sheldrick, 2008)'
_computing_molecular_graphics     'ORTEP3 for Windows (Farrugia, 1997)'
_computing_publication_material
;
'SHELXL97 (Sheldrick, 2008) and PLATON (Spek, 2003)'
;
loop_
    _atom_site_type_symbol
    _atom_site_label
    _atom_site_fract_x
    _atom_site_fract_y
    _atom_site_fract_z
    _atom_site_U_iso_or_equiv
    _atom_site_adp_type
    _atom_site_calc_flag
    _atom_site_refinement_flags
    _atom_site_occupancy
    _atom_site_disorder_assembly
    _atom_site_disorder_group
    S S1 0.15041(3) 0.63300(8) 0.44134(3) 0.0551(2) Uani d . 1 . .
    O O1 0.33272(7) 1.1779(2) 0.34204(10) 0.0580(4) Uani d . 1 . .
    O O2 0.06407(7) 1.4020(2) 0.24877(9) 0.0522(4) Uani d . 1 . .
    O O3 0.01426(7) 1.2100(2) 0.15153(9) 0.0617(5) Uani d . 1 . .
    N N1 0.14728(7) 0.9848(2) 0.40787(9) 0.0385(4) Uani d . 1 . .
    N N2 0.09759(7) 0.7816(2) 0.30377(10) 0.0387(4) Uani d . 1 . .
    H H2 0.0954 0.6715 0.2889 0.046 Uiso calc R 1 . .
    C C1 0.23063(8) 1.2512(3) 0.39532(11) 0.0399(5) Uani d . 1 . .
    H H1 0.2280 1.3171 0.4325 0.048 Uiso calc R 1 . .
    C C2 0.27875(9) 1.2591(3) 0.39437(13) 0.0456(5) Uani d . 1 . .
    H H2A 0.3082 1.3292 0.4308 0.055 Uiso calc R 1 . .
    C C3 0.28341(8) 1.1622(3) 0.33898(12) 0.0406(5) Uani d . 1 . .
    C C4 0.23922(9) 1.0596(3) 0.28488(12) 0.0424(5) Uani d . 1 . .
    H H4 0.2418 0.9951 0.2474 0.051 Uiso calc R 1 . .
    C C5 0.19079(8) 1.0533(3) 0.28672(11) 0.0387(5) Uani d . 1 . .
    H H5 0.1611 0.9844 0.2499 0.046 Uiso calc R 1 . .
    C C6 0.18558(8) 1.1467(2) 0.34195(11) 0.0331(4) Uani d . 1 . .
    C C7 0.13489(8) 1.1274(2) 0.34918(11) 0.0334(4) Uani d . 1 . .
    H H7 0.1298 1.2415 0.3692 0.040 Uiso calc R 1 . .
    C C8 0.13171(8) 0.8265(3) 0.38169(11) 0.0359(4) Uani d . 1 . .
    C C9 0.06696(8) 0.9154(3) 0.25004(11) 0.0355(4) Uani d . 1 . .
    C C10 0.08227(8) 1.0897(3) 0.27177(11) 0.0341(4) Uani d . 1 . .
    C C11 0.02055(9) 0.8432(3) 0.17415(13) 0.0484(5) Uani d . 1 . .
    H H11A -0.0117 0.9173 0.1562 0.073 Uiso calc R 1 . .
    H H11B 0.0123 0.7217 0.1813 0.073 Uiso calc R 1 . .
    H H11C 0.0315 0.8444 0.1365 0.073 Uiso calc R 1 . .
    C C12 0.05336(8) 1.2485(3) 0.22475(12) 0.0382(5) Uani d . 1 . .
    C C13 -0.01773(13) 1.3590(4) 0.10104(16) 0.0718(8) Uani d . 1 . .
    H H13A 0.0067 1.4473 0.0989 0.086 Uiso calc R 1 . .
    H H13B -0.0387 1.4178 0.1204 0.086 Uiso calc R 1 . .
    C C14 -0.05525(19) 1.2832(6) 0.0238(2) 0.1255(18) Uani d . 1 . .
    H H14A -0.0341 1.2191 0.0066 0.188 Uiso calc R 1 . .
    H H14B -0.0755 1.3789 -0.0120 0.188 Uiso calc R 1 . .
    H H14C -0.0807 1.2017 0.0261 0.188 Uiso calc R 1 . .
    C C15 0.33997(12) 1.0703(4) 0.28976(19) 0.0700(8) Uani d . 1 . .
    H H15A 0.3327 0.9462 0.2949 0.105 Uiso calc R 1 . .
    H H15B 0.3774 1.0823 0.3016 0.105 Uiso calc R 1 . .
    H H15C 0.3147 1.1098 0.2374 0.105 Uiso calc R 1 . .
    C C16 0.19334(12) 0.7289(4) 0.53535(15) 0.0662(7) Uani d . 1 . .
    H H16A 0.2215 0.6410 0.5676 0.079 Uiso calc R 1 . .
    H H16B 0.2122 0.8324 0.5304 0.079 Uiso calc R 1 . .
    C C17 0.16579(19) 0.7873(5) 0.57661(19) 0.0867(10) Uani d . 1 . .
    H H17 0.1891 0.8174 0.6287 0.104 Uiso calc R 1 . .
    C C18 0.1139(2) 0.8017(6) 0.5498(3) 0.1070(13) Uani d . 1 . .
    H H18A 0.0884 0.7736 0.4981 0.128 Uiso calc R 1 . .
    H H18B 0.1015 0.8404 0.5820 0.128 Uiso calc R 1 . .
loop_
    _atom_site_aniso_label
    _atom_site_aniso_U_11
    _atom_site_aniso_U_22
    _atom_site_aniso_U_33
    _atom_site_aniso_U_12
    _atom_site_aniso_U_13
    _atom_site_aniso_U_23
    S1 0.0785(5) 0.0335(3) 0.0492(4) -0.0010(3) 0.0305(3) 0.0058(2)
    O1 0.0468(9) 0.0614(11) 0.0707(11) -0.0059(8) 0.0342(8) -0.0012(9)
    O2 0.0615(10) 0.0249(8) 0.0522(9) 0.0007(7) 0.0174(8) -0.0004(7)
    O3 0.0692(11) 0.0348(9) 0.0446(9) 0.0068(8) 0.0045(8) 0.0012(7)
    N1 0.0498(10) 0.0318(9) 0.0347(9) -0.0012(7) 0.0226(8) 0.0015(7)
    N2 0.0510(10) 0.0219(8) 0.0409(9) 0.0009(7) 0.0224(8) -0.0030(7)
    C1 0.0456(11) 0.0325(11) 0.0356(10) -0.0020(8) 0.0171(9) -0.0050(8)
    C2 0.0414(11) 0.0391(12) 0.0444(11) -0.0100(9) 0.0142(9) -0.0054(9)
    C3 0.0393(11) 0.0361(11) 0.0454(11) 0.0010(8) 0.0215(9) 0.0083(9)
    C4 0.0521(12) 0.0385(11) 0.0400(11) -0.0019(9) 0.0264(10) -0.0029(9)
    C5 0.0419(11) 0.0337(11) 0.0358(10) -0.0082(8) 0.0171(9) -0.0065(8)
    C6 0.0395(10) 0.0237(9) 0.0313(9) 0.0004(7) 0.0151(8) 0.0028(7)
    C7 0.0415(10) 0.0240(9) 0.0331(9) -0.0002(8) 0.0184(8) -0.0013(7)
    C8 0.0436(11) 0.0294(10) 0.0383(10) 0.0022(8) 0.0239(9) 0.0033(8)
    C9 0.0372(10) 0.0307(10) 0.0387(10) -0.0005(8) 0.0200(9) -0.0024(8)
    C10 0.0376(10) 0.0270(10) 0.0359(10) 0.0006(8) 0.0180(8) -0.0002(8)
    C11 0.0488(13) 0.0345(12) 0.0484(12) -0.0045(9) 0.0161(10) -0.0061(9)
    C12 0.0380(10) 0.0333(11) 0.0405(11) 0.0007(8) 0.0187(9) 0.0004(8)
    C13 0.0752(18) 0.0447(15) 0.0550(15) 0.0156(13) 0.0063(13) 0.0100(12)
    C14 0.133(3) 0.085(3) 0.065(2) 0.022(2) -0.013(2) 0.0010(19)
    C15 0.0728(17) 0.0696(18) 0.094(2) 0.0004(14) 0.0614(17) 0.0047(16)
    C16 0.0784(18) 0.0486(15) 0.0485(14) -0.0047(13) 0.0173(13) 0.0134(11)
    C17 0.129(3) 0.067(2) 0.0587(17) -0.014(2) 0.045(2) -0.0015(15)
    C18 0.141(4) 0.098(3) 0.103(3) 0.017(3) 0.078(3) 0.004(2)
_geom_special_details
;
All e.s.d.'s (except the e.s.d. in the dihedral angle between two l.s. planes)
are estimated using the full covariance matrix. The cell e.s.d.'s are taken
into account individually in the estimation of e.s.d.'s in distances, angles
and torsion angles; correlations between e.s.d.'s in cell parameters are only
used when they are defined by crystal symmetry. An approximate (isotropic)
treatment of cell e.s.d.'s is used for estimating e.s.d.'s involving l.s.
planes.
;
loop_
    _geom_bond_atom_site_label_1
    _geom_bond_atom_site_label_2
    _geom_bond_site_symmetry_2
    _geom_bond_distance
    _geom_bond_publ_flag
    S1 C8 . 1.766(2) ?
    S1 C16 . 1.780(3) ?
    O1 C3 . 1.370(3) ?
    O1 C15 . 1.421(3) ?
    O2 C12 . 1.211(2) ?
    O3 C12 . 1.334(3) ?
    O3 C13 . 1.453(3) ?
    N1 C8 . 1.267(3) ?
    N1 C7 . 1.486(2) ?
    N2 C8 . 1.388(3) ?
    N2 C9 . 1.389(3) ?
    N2 H2 . 0.8600 ?
    C1 C2 . 1.374(3) ?
    C1 C6 . 1.395(3) ?
    C1 H1 . 0.9300 ?
    C2 C3 . 1.393(3) ?
    C2 H2A . 0.9300 ?
    C3 C4 . 1.380(3) ?
    C4 C5 . 1.392(3) ?
    C4 H4 . 0.9300 ?
    C5 C6 . 1.385(3) ?
    C5 H5 . 0.9300 ?
    C6 C7 . 1.524(3) ?
    C7 C10 . 1.517(3) ?
    C7 H7 . 0.9800 ?
    C9 C10 . 1.359(3) ?
    C9 C11 . 1.501(3) ?
    C10 C12 . 1.464(3) ?
    C11 H11A . 0.9600 ?
    C11 H11B . 0.9600 ?
    C11 H11C . 0.9600 ?
    C12 O2 1 1.211(2) ?
    C13 C14 . 1.464(4) ?
    C13 H13A . 0.9700 ?
    C13 H13B . 0.9700 ?
    C14 H14A . 0.9600 ?
    C14 H14B . 0.9600 ?
    C14 H14C . 0.9600 ?
    C15 H15A . 0.9600 ?
    C15 H15B . 0.9600 ?
    C15 H15C . 0.9600 ?
    C16 C17 . 1.474(5) ?
    C16 H16A . 0.9700 ?
    C16 H16B . 0.9700 ?
    C17 C18 . 1.277(5) ?
    C17 H17 . 0.9300 ?
    C18 H18A . 0.9300 ?
    C18 H18B . 0.9300 ?
loop_
    _geom_angle_atom_site_label_1
    _geom_angle_atom_site_label_2
    _geom_angle_atom_site_label_3
    _geom_angle_site_symmetry_1
    _geom_angle_site_symmetry_3
    _geom_angle
    _geom_angle_publ_flag
    C8 S1 C16 . . 101.35(11) ?
    C3 O1 C15 . . 117.37(19) ?
    C12 O3 C13 . . 117.77(18) ?
    C8 N1 C7 . . 116.11(16) ?
    C8 N2 C9 . . 119.55(16) ?
    C8 N2 H2 . . 120.2 ?
    C9 N2 H2 . . 120.2 ?
    C2 C1 C6 . . 121.64(19) ?
    C2 C1 H1 . . 119.2 ?
    C6 C1 H1 . . 119.2 ?
    C1 C2 C3 . . 120.11(19) ?
    C1 C2 H2A . . 119.9 ?
    C3 C2 H2A . . 119.9 ?
    O1 C3 C4 . . 124.2(2) ?
    O1 C3 C2 . . 116.34(19) ?
    C4 C3 C2 . . 119.44(19) ?
    C3 C4 C5 . . 119.65(19) ?
    C3 C4 H4 . . 120.2 ?
    C5 C4 H4 . . 120.2 ?
    C6 C5 C4 . . 121.81(18) ?
    C6 C5 H5 . . 119.1 ?
    C4 C5 H5 . . 119.1 ?
    C5 C6 C1 . . 117.34(18) ?
    C5 C6 C7 . . 122.25(17) ?
    C1 C6 C7 . . 120.26(17) ?
    N1 C7 C10 . . 112.63(15) ?
    N1 C7 C6 . . 107.63(15) ?
    C10 C7 C6 . . 112.61(15) ?
    N1 C7 H7 . . 107.9 ?
    C10 C7 H7 . . 107.9 ?
    C6 C7 H7 . . 107.9 ?
    N1 C8 N2 . . 125.34(17) ?
    N1 C8 S1 . . 123.53(15) ?
    N2 C8 S1 . . 111.13(14) ?
    C10 C9 N2 . . 117.60(18) ?
    C10 C9 C11 . . 128.98(19) ?
    N2 C9 C11 . . 113.43(17) ?
    C9 C10 C12 . . 125.37(18) ?
    C9 C10 C7 . . 118.86(17) ?
    C12 C10 C7 . . 115.70(16) ?
    C9 C11 H11A . . 109.5 ?
    C9 C11 H11B . . 109.5 ?
    H11A C11 H11B . . 109.5 ?
    C9 C11 H11C . . 109.5 ?
    H11A C11 H11C . . 109.5 ?
    H11B C11 H11C . . 109.5 ?
    O2 C12 O3 1 . 122.22(18) ?
    O2 C12 O3 . . 122.22(18) ?
    O2 C12 C10 1 . 123.91(19) ?
    O2 C12 C10 . . 123.91(19) ?
    O3 C12 C10 . . 113.86(17) ?
    O3 C13 C14 . . 107.1(2) ?
    O3 C13 H13A . . 110.3 ?
    C14 C13 H13A . . 110.3 ?
    O3 C13 H13B . . 110.3 ?
    C14 C13 H13B . . 110.3 ?
    H13A C13 H13B . . 108.5 ?
    C13 C14 H14A . . 109.5 ?
    C13 C14 H14B . . 109.5 ?
    H14A C14 H14B . . 109.5 ?
    C13 C14 H14C . . 109.5 ?
    H14A C14 H14C . . 109.5 ?
    H14B C14 H14C . . 109.5 ?
    O1 C15 H15A . . 109.5 ?
    O1 C15 H15B . . 109.5 ?
    H15A C15 H15B . . 109.5 ?
    O1 C15 H15C . . 109.5 ?
    H15A C15 H15C . . 109.5 ?
    H15B C15 H15C . . 109.5 ?
    C17 C16 S1 . . 116.9(2) ?
    C17 C16 H16A . . 108.1 ?
    S1 C16 H16A . . 108.1 ?
    C17 C16 H16B . . 108.1 ?
    S1 C16 H16B . . 108.1 ?
    H16A C16 H16B . . 107.3 ?
    C18 C17 C16 . . 128.1(3) ?
    C18 C17 H17 . . 115.9 ?
    C16 C17 H17 . . 115.9 ?
    C17 C18 H18A . . 120.0 ?
    C17 C18 H18B . . 120.0 ?
    H18A C18 H18B . . 120.0 ?
loop_
    _geom_torsion_atom_site_label_1
    _geom_torsion_atom_site_label_2
    _geom_torsion_atom_site_label_3
    _geom_torsion_atom_site_label_4
    _geom_torsion_site_symmetry_1
    _geom_torsion_site_symmetry_2
    _geom_torsion_site_symmetry_3
    _geom_torsion_site_symmetry_4
    _geom_torsion
    _geom_torsion_publ_flag
    C6 C1 C2 C3 . . . . 0.3(3) ?
    C15 O1 C3 C4 . . . . -5.1(3) ?
    C15 O1 C3 C2 . . . . 175.6(2) ?
    C1 C2 C3 O1 . . . . 179.86(19) ?
    C1 C2 C3 C4 . . . . 0.5(3) ?
    O1 C3 C4 C5 . . . . -179.79(19) ?
    C2 C3 C4 C5 . . . . -0.5(3) ?
    C3 C4 C5 C6 . . . . -0.4(3) ?
    C4 C5 C6 C1 . . . . 1.2(3) ?
    C4 C5 C6 C7 . . . . -174.30(18) ?
    C2 C1 C6 C5 . . . . -1.2(3) ?
    C2 C1 C6 C7 . . . . 174.42(18) ?
    C8 N1 C7 C10 . . . . 31.2(2) ?
    C8 N1 C7 C6 . . . . -93.6(2) ?
    C5 C6 C7 N1 . . . . 93.2(2) ?
    C1 C6 C7 N1 . . . . -82.1(2) ?
    C5 C6 C7 C10 . . . . -31.5(2) ?
    C1 C6 C7 C10 . . . . 153.14(17) ?
    C7 N1 C8 N2 . . . . -10.0(3) ?
    C7 N1 C8 S1 . . . . 170.98(14) ?
    C9 N2 C8 N1 . . . . -16.0(3) ?
    C9 N2 C8 S1 . . . . 163.17(14) ?
    C16 S1 C8 N1 . . . . -1.2(2) ?
    C16 S1 C8 N2 . . . . 179.62(16) ?
    C8 N2 C9 C10 . . . . 17.0(3) ?
    C8 N2 C9 C11 . . . . -163.18(18) ?
    N2 C9 C10 C12 . . . . -176.65(17) ?
    C11 C9 C10 C12 . . . . 3.6(3) ?
    N2 C9 C10 C7 . . . . 6.3(3) ?
    C11 C9 C10 C7 . . . . -173.39(19) ?
    N1 C7 C10 C9 . . . . -29.8(2) ?
    C6 C7 C10 C9 . . . . 92.1(2) ?
    N1 C7 C10 C12 . . . . 152.88(16) ?
    C6 C7 C10 C12 . . . . -85.2(2) ?
    C13 O3 C12 O2 . . . 1 -2.9(3) ?
    C13 O3 C12 O2 . . . . -2.9(3) ?
    C13 O3 C12 C10 . . . . 178.3(2) ?
    C9 C10 C12 O2 . . . 1 171.3(2) ?
    C7 C10 C12 O2 . . . 1 -11.6(3) ?
    C9 C10 C12 O2 . . . . 171.3(2) ?
    C7 C10 C12 O2 . . . . -11.6(3) ?
    C9 C10 C12 O3 . . . . -10.0(3) ?
    C7 C10 C12 O3 . . . . 167.10(17) ?
    C12 O3 C13 C14 . . . . 177.0(3) ?
    C8 S1 C16 C17 . . . . 90.0(2) ?
    S1 C16 C17 C18 . . . . -10.8(5) ?
loop_
    _geom_hbond_atom_site_label_D
    _geom_hbond_atom_site_label_H
    _geom_hbond_atom_site_label_A
    _geom_hbond_site_symmetry_A
    _geom_hbond_distance_DH
    _geom_hbond_distance_HA
    _geom_hbond_distance_DA
    _geom_hbond_angle_DHA
    N2 H2 O2 1_545 0.86 2.16 2.990(2) 161.1
    C7 H7 O2 1 0.98 2.46 2.831(3) 101.9
