# Supplementary material for: Ethyl 2-allylsulfanyl-4-(4-methoxyphenyl)-6-methyl-1,4-dihydropyrimidine-5-carboxylate
Source: Acta Crystallogr Sect E Struct Rep Online. 2008 Aug 23;64(Pt 9):o1812. doi: 10.1107/S1600536808026664 (PMC2960718; doi:10.1107/S1600536808026664)
Supplement: Supplementary file 2 [file e-64-o1812-Isup2.hkl]

#
# h,k,l, Fc-squared, Fo-squared, sigma(Fo-squared) and status flag
#
data_I
_shelx_title ' AR2 in C2/c'
_shelx_refln_list_code          4
_shelx_F_calc_maximum      538.04
_exptl_crystal_F_000      1472.00
_reflns_d_resolution_high  0.8410
 
loop_
 _symmetry_equiv_pos_as_xyz
 'x, y, z'
 '-x, y, -z+1/2'
 'x+1/2, y+1/2, z'
 '-x+1/2, y+1/2, -z+1/2'
 '-x, -y, -z'
 'x, -y, z-1/2'
 '-x+1/2, -y+1/2, -z'
 'x+1/2, -y+1/2, z-1/2'
 
_cell_length_a    28.3250
_cell_length_b     7.4100
_cell_length_c    20.2020
_cell_angle_alpha  90.000
_cell_angle_beta  121.615
_cell_angle_gamma  90.000
 
_shelx_F_squared_multiplier     1.000
 
loop_
 _refln_index_h
 _refln_index_k
 _refln_index_l
 _refln_F_squared_calc
 _refln_F_squared_meas
 _refln_F_squared_sigma
 _refln_observed_status
   2   0   0     3924.16     2892.52    162.10 o
   4   0   0     8458.01     7428.86    136.46 o
   6   0   0    22452.00    23605.96    523.72 o
   8   0   0     1067.19      947.14     17.86 o
  10   0   0     8433.02     8776.11    167.48 o
  12   0   0     3896.40     4131.08     83.06 o
  14   0   0     6280.60     6963.00    135.12 o
  16   0   0      309.39      254.86     13.34 o
  18   0   0        0.99       -0.17      3.78 o
  20   0   0        5.92       13.16     15.61 o
  22   0   0        5.60       -3.31      8.58 o
  24   0   0     1604.49     1671.19     51.13 o
  26   0   0       48.62       73.92     12.15 o
  28   0   0      134.53      166.91     20.41 o
   1   1   0     2171.30     2233.11     53.77 o
   3   1   0      369.96      762.02     13.00 o
   5   1   0      851.26     1044.14     19.83 o
   7   1   0      929.72      948.50     16.29 o
   9   1   0     4834.92     4634.34     54.96 o
  11   1   0      536.60      539.99      8.68 o
  13   1   0     1037.32      928.04     14.99 o
  15   1   0      777.57      843.63     13.27 o
  17   1   0       10.63       25.40      5.76 o
  19   1   0     3526.43     3569.71     57.51 o
  21   1   0      708.85      717.44     19.01 o
  23   1   0        4.52       -1.60      6.02 o
  25   1   0        1.74        7.83      6.65 o
  27   1   0        0.02       -2.40     10.83 o
   0   2   0    69799.65    68791.51   1125.10 o
   2   2   0      579.59      559.91      7.69 o
   4   2   0     2733.99     3103.20     42.24 o
   6   2   0       87.04      112.16      2.91 o
   8   2   0      147.95      203.21      9.67 o
  10   2   0     3607.34     3438.24     46.87 o
  12   2   0     1127.16     1207.89     20.76 o
  14   2   0      390.89      375.05      7.93 o
  16   2   0      568.50      517.94     10.11 o
  18   2   0     1531.86     1610.02     25.58 o
  20   2   0      248.71      234.01      7.75 o
  22   2   0      373.76      348.50      9.65 o
  24   2   0       16.30        6.56      6.36 o
  26   2   0      341.15      390.42     19.54 o
   1   3   0       69.51       42.68      4.29 o
   3   3   0     7403.54     8152.85     99.63 o
   5   3   0     2287.56     2447.50     29.73 o
   7   3   0       60.16      110.16      6.47 o
   9   3   0     5850.28     6083.48     73.36 o
  11   3   0     2078.65     2087.78     30.16 o
  13   3   0     4186.44     4427.82     65.25 o
  15   3   0      243.22      241.33     15.64 o
  17   3   0      464.27      463.25     18.98 o
  19   3   0     1501.90     1422.46     25.82 o
  21   3   0        0.38       -4.23      4.23 o
  23   3   0      267.52      309.50     12.81 o
  25   3   0       91.96      119.54      6.11 o
   0   4   0     2422.69     2641.47     64.21 o
   2   4   0      625.53      760.42     12.73 o
   4   4   0     4033.72     4005.61     54.93 o
   6   4   0     3260.63     3226.57     39.21 o
   8   4   0        0.94       14.42      2.85 o
  10   4   0     1495.40     1275.68     33.13 o
  12   4   0      301.05      350.48      7.91 o
  14   4   0     1447.87     1448.13     24.67 o
  16   4   0        9.83       10.43      4.62 o
  18   4   0      714.67      748.07     20.54 o
  20   4   0      117.34      116.02     10.55 o
  22   4   0      226.85      229.25     11.66 o
  24   4   0        0.15        0.03      5.53 o
   1   5   0     3698.51     3577.79     61.09 o
   3   5   0      230.97      230.84      8.44 o
   5   5   0       23.81       47.82      4.09 o
   7   5   0     3769.15     3735.33     45.50 o
   9   5   0       19.07       32.06      3.07 o
  11   5   0      184.94      159.15      9.02 o
  13   5   0      410.38      376.94     12.24 o
  15   5   0       20.49       41.52      6.50 o
  17   5   0      135.16      156.64      8.92 o
  19   5   0      358.41      350.53     11.66 o
  21   5   0       77.60       71.69      7.51 o
  23   5   0      229.63      247.19     15.60 o
   0   6   0      238.20      246.41     15.07 o
   2   6   0      274.93      288.21     18.98 o
   4   6   0      676.55      763.10     16.44 o
   6   6   0     6056.40     5604.88     85.23 o
   8   6   0     1941.26     1749.86     34.42 o
  10   6   0        0.03        1.76      5.89 o
  12   6   0      182.83      150.75      8.83 o
  14   6   0       17.09        1.09      7.57 o
  16   6   0      314.69      280.06     20.24 o
  18   6   0      248.86      261.25     16.22 o
  20   6   0        0.76        3.29      6.39 o
   1   7   0      932.85      948.39     26.68 o
   3   7   0       33.19       25.05      8.64 o
   5   7   0       14.57       20.02      6.89 o
   7   7   0        4.40        5.78      7.14 o
   9   7   0      150.72      147.32     10.15 o
  11   7   0       16.19       35.22      9.10 o
  13   7   0      934.01      897.08     22.52 o
  15   7   0      263.70      322.43     16.24 o
  17   7   0       80.25       80.10     10.43 o
   0   8   0      886.10      910.78     49.23 o
   2   8   0       46.34       19.83     12.50 o
   4   8   0      233.96      200.48     17.31 o
   6   8   0      215.23      270.36     23.53 o
   8   8   0       44.39       57.33      9.40 o
  10   8   0      586.78      656.87     24.24 o
  12   8   0       39.48       20.67      8.61 o
 -29   1   1      110.57      102.68     12.41 o
 -27   1   1       22.75       41.72      8.85 o
 -25   1   1       85.92       68.77      7.95 o
 -23   1   1       73.01       57.47      7.18 o
 -21   1   1        0.34       -0.53      5.31 o
 -19   1   1       42.18       94.97      5.29 o
 -17   1   1      820.08      802.61     16.49 o
 -15   1   1     1591.57     1778.20     24.25 o
 -13   1   1     1008.99      991.94     14.29 o
 -11   1   1        4.48       11.84      1.60 o
  -9   1   1     1234.01     1153.44     13.61 o
  -7   1   1     1202.22     1043.84     13.99 o
  -5   1   1    51542.45    50125.40    635.70 o
  -3   1   1       46.12       49.58      2.40 o
  -1   1   1      232.53      531.15      8.68 o
   1   1   1     4718.95     4160.93     69.21 o
   3   1   1    35600.15    38315.84    434.92 o
   5   1   1    18867.17    18425.46    241.67 o
   7   1   1     3260.59     3622.76     48.72 o
   9   1   1       77.64       72.19      4.18 o
  11   1   1       89.54       93.81      6.21 o
  13   1   1      335.32      353.21      6.64 o
  15   1   1     2420.27     2470.68     36.99 o
  17   1   1     2132.02     2195.11     32.73 o
  19   1   1     3538.21     3498.88     56.77 o
  21   1   1     2591.12     2474.35     48.58 o
  23   1   1      107.00      145.91     10.49 o
  25   1   1       13.31       10.56      7.16 o
  27   1   1        2.33        8.82      8.55 o
 -28   2   1       62.50       87.80     12.91 o
 -26   2   1        6.63       -1.50      7.72 o
 -24   2   1       25.81       19.77      6.94 o
 -22   2   1     1779.95     1700.85     32.29 o
 -20   2   1      238.98      268.66     10.66 o
 -18   2   1      734.98      820.00     14.76 o
 -16   2   1        8.47       18.04      2.80 o
 -14   2   1      206.41      268.61      6.32 o
 -12   2   1        0.89        1.30      1.71 o
 -10   2   1      338.02      438.96      6.96 o
  -8   2   1     2280.84     2042.74     25.31 o
  -6   2   1     4524.39     4526.64     50.15 o
  -4   2   1    18688.49    19639.09    226.76 o
  -2   2   1    28057.57    31007.56    330.90 o
   0   2   1    11939.39    12520.49    154.31 o
   2   2   1    44137.30    45453.55    509.86 o
   4   2   1       26.89       28.52      3.13 o
   6   2   1    14373.04    14124.67    170.47 o
   8   2   1      777.22      833.77     13.28 o
  10   2   1      560.18      713.15     18.26 o
  12   2   1     4160.83     3990.17     54.66 o
  14   2   1      160.67      102.92      4.34 o
  16   2   1     1793.62     1741.34     26.29 o
  18   2   1       32.90       41.47      5.89 o
  20   2   1      751.22      766.80     15.11 o
  22   2   1        0.06       -3.99      3.99 o
  24   2   1      663.17      700.38     30.06 o
  26   2   1      376.47      394.81     17.57 o
 -27   3   1        0.10       -5.50      7.79 o
 -25   3   1      139.34      149.74      8.45 o
 -23   3   1      110.81      102.84      7.03 o
 -21   3   1      185.86      149.36      7.20 o
 -19   3   1     1001.79     1025.78     19.84 o
 -17   3   1      744.36      705.65     12.98 o
 -15   3   1      740.24      705.54     16.49 o
 -13   3   1      649.60      687.04     15.57 o
 -11   3   1     7238.47     7445.13     93.33 o
  -9   3   1        2.31        4.61      1.81 o
  -7   3   1     2972.98     2965.87     38.32 o
  -5   3   1     1803.81     2042.27     23.85 o
  -3   3   1       50.85       42.75      2.18 o
  -1   3   1      107.92       39.38      2.14 o
   1   3   1      235.71      381.92      6.74 o
   3   3   1     2320.70     3010.71     35.64 o
   5   3   1     1203.45     1132.18     16.02 o
   7   3   1     6456.53     6827.77     78.46 o
   9   3   1     4475.45     4692.74     62.63 o
  11   3   1      139.26      136.50      5.46 o
  13   3   1     1863.40     1982.08     35.74 o
  15   3   1      686.47      590.90     20.96 o
  17   3   1     1144.15     1258.06     25.15 o
  19   3   1      554.04      573.62     21.69 o
  21   3   1       66.02       73.49      6.74 o
  23   3   1      147.43      168.56     17.87 o
  25   3   1       90.85      132.33      8.48 o
 -26   4   1      172.23      162.39      9.51 o
 -24   4   1       99.56       99.20      7.91 o
 -22   4   1        5.87        6.85      5.03 o
 -20   4   1      217.31      245.11      9.44 o
 -18   4   1      573.38      490.06     12.59 o
 -16   4   1      363.03      369.75     12.30 o
 -14   4   1      482.01      486.26     10.87 o
 -12   4   1       19.33       16.80      2.54 o
 -10   4   1      943.91     1152.38     17.13 o
  -8   4   1      777.85      764.25     12.64 o
  -6   4   1      912.74      923.44     16.60 o
  -4   4   1       52.87       43.81      3.51 o
  -2   4   1       35.92       16.04      3.20 o
   0   4   1      118.11      154.55      9.69 o
   2   4   1     3607.24     3677.19     50.59 o
   4   4   1      369.08      479.21     16.92 o
   6   4   1     1093.62     1380.78     32.02 o
   8   4   1     1306.75     1558.84     22.17 o
  10   4   1       30.26       30.16      4.96 o
  12   4   1      148.57      163.08     10.64 o
  14   4   1      915.81      865.15     28.90 o
  16   4   1        1.23        2.45      4.59 o
  18   4   1     1535.09     1468.40     29.61 o
  20   4   1        5.86        2.35      4.92 o
  22   4   1      362.10      337.92     13.56 o
  24   4   1       31.22       39.73      7.19 o
 -23   5   1       29.68       35.51      6.88 o
 -21   5   1        7.11        5.81      5.31 o
 -19   5   1       62.50       73.70      6.48 o
 -17   5   1      143.89      156.29      7.93 o
 -15   5   1      102.03       84.55      8.09 o
 -13   5   1      337.90      303.81     10.95 o
 -11   5   1     3329.54     3247.35     43.49 o
  -9   5   1      594.66      621.07     13.15 o
  -7   5   1     1333.05     1449.48     21.06 o
  -5   5   1      122.60      183.89      8.32 o
  -3   5   1       86.17      139.56     11.40 o
  -1   5   1     2517.72     2499.25     44.28 o
   1   5   1        1.81        7.82      3.94 o
   3   5   1        2.07        3.49      3.83 o
   5   5   1     2320.44     2236.55     30.53 o
   7   5   1      359.19      348.57     10.60 o
   9   5   1      827.39      817.28     17.47 o
  11   5   1      221.03      221.54      6.92 o
  13   5   1     1120.66     1104.02     24.08 o
  15   5   1      384.44      386.40     14.26 o
  17   5   1      373.26      353.37     12.69 o
  19   5   1       13.47        9.62      7.15 o
  21   5   1       14.10       23.40      8.36 o
 -20   6   1       41.96       79.54      8.03 o
 -18   6   1      419.37      410.80     16.51 o
 -16   6   1       37.84       50.97      7.70 o
 -14   6   1      615.45      627.72     16.74 o
 -12   6   1     1193.55     1165.84     29.92 o
 -10   6   1       33.16       40.43      7.39 o
  -8   6   1     3051.62     2934.75     52.72 o
  -6   6   1     1746.90     1494.57     30.16 o
  -4   6   1     4792.24     4765.49     71.77 o
  -2   6   1     2103.32     1919.40     36.38 o
   0   6   1        0.10       -5.66      6.17 o
   2   6   1     6753.25     6706.56     98.78 o
   4   6   1     1089.14     1176.83     19.93 o
   6   6   1      676.40      668.44     17.98 o
   8   6   1     1250.93     1145.84     39.04 o
  10   6   1       44.33       29.17      5.89 o
  12   6   1      182.42      192.19     12.12 o
  14   6   1       39.66       35.60      8.84 o
  16   6   1      650.97      592.02     33.60 o
  18   6   1       32.61       23.13      8.03 o
  20   6   1       26.03       29.43      8.69 o
 -17   7   1       66.20       77.39     10.44 o
 -15   7   1       57.52       37.71      8.21 o
 -13   7   1       13.52       18.19      7.41 o
 -11   7   1      111.37       99.37     10.80 o
  -9   7   1        2.80       -6.69      6.69 o
  -7   7   1      692.29      666.41     27.90 o
  -5   7   1       17.29       19.69      8.95 o
  -3   7   1        1.32        0.61      8.25 o
  -1   7   1      762.02      712.70     22.43 o
   1   7   1      744.23      685.75     21.94 o
   3   7   1        2.53       -7.78      7.78 o
   5   7   1      257.83      271.97     13.04 o
   7   7   1      266.65      235.54     11.74 o
   9   7   1      342.63      340.36     13.91 o
  11   7   1      379.38      392.21     15.30 o
  13   7   1      328.27      259.33     14.88 o
  15   7   1        7.77       16.66      9.46 o
 -12   8   1        9.46        4.38      8.58 o
 -10   8   1       21.77       30.96      9.01 o
  -8   8   1      202.16      197.56     14.45 o
  -6   8   1      425.25      364.36     18.34 o
  -4   8   1       26.03       24.11     13.36 o
  -2   8   1       65.63       50.35     14.00 o
   0   8   1      290.94      289.88     36.32 o
   2   8   1      514.30      517.60     28.07 o
   4   8   1      101.76      107.23     14.79 o
   6   8   1      259.66      266.03     13.27 o
   8   8   1     1060.63     1044.08     25.91 o
  10   8   1       40.14       36.97      9.27 o
 -30   0   2       53.98       31.22     14.41 o
 -28   0   2       43.80       34.67     10.91 o
 -26   0   2      759.32      716.39     52.68 o
 -24   0   2       64.16       59.71     10.37 o
 -22   0   2     1436.72     1570.25     46.38 o
 -20   0   2    11359.57    11213.37    272.15 o
 -18   0   2       44.20       73.46      8.23 o
 -16   0   2     8535.87     9259.97    175.74 o
 -14   0   2     3014.90     3277.25     93.62 o
 -12   0   2      237.10      136.77      5.81 o
 -10   0   2     1943.05     1498.83     22.98 o
  -8   0   2     7935.79     9931.10    138.69 o
  -6   0   2    96132.63   101094.16   1409.08 o
  -4   0   2     8641.09     7157.42    124.27 o
  -2   0   2    45341.82    28973.06    914.69 o
   2   0   2      516.66      663.14     16.56 o
   4   0   2     3100.48     3419.24     54.85 o
   6   0   2     1795.38     1395.81     23.70 o
   8   0   2    10839.29    11593.25    210.78 o
  10   0   2       58.94       63.69      4.82 o
  12   0   2    12192.93    12043.25    270.96 o
  14   0   2      135.20      155.73      9.44 o
  16   0   2      118.86      105.78     15.24 o
  18   0   2       65.28       55.82      6.97 o
  20   0   2     1972.77     1856.93     54.17 o
  22   0   2     1260.30     1233.05     41.10 o
  24   0   2       49.52       78.55     17.56 o
  26   0   2       56.09       31.82     14.71 o
 -29   1   2       17.95       12.40      7.90 o
 -27   1   2        0.08        3.53      7.18 o
 -25   1   2      114.56      104.87      8.47 o
 -23   1   2      138.66      156.85     11.09 o
 -21   1   2       11.24        3.91      4.88 o
 -19   1   2     1764.32     1857.92     47.14 o
 -17   1   2       59.67       84.38      7.61 o
 -15   1   2      122.22      150.57      6.65 o
 -13   1   2      101.41      132.69      6.50 o
 -11   1   2      197.13      193.42      5.49 o
  -9   1   2        0.64       29.79      2.52 o
  -7   1   2     2014.10     2026.26     24.21 o
  -5   1   2     2421.78     2644.16     30.99 o
  -3   1   2      852.11      702.08      7.54 o
  -1   1   2    36113.03    38453.51    467.56 o
   1   1   2     2832.72     3164.37     60.17 o
   3   1   2      392.18      463.69      6.88 o
   5   1   2     8283.20     9250.00    119.38 o
   7   1   2        1.53       12.79      2.01 o
   9   1   2     1520.51     1695.83     41.39 o
  11   1   2     1138.68     1399.96     20.86 o
  13   1   2     1123.24     1274.67     26.68 o
  15   1   2      409.61      442.41      8.97 o
  17   1   2      319.02      300.65     12.59 o
  19   1   2      258.39      264.44     13.27 o
  21   1   2     1074.40     1073.27     34.58 o
  23   1   2      203.96      236.18     12.06 o
  25   1   2        3.13       -1.35      7.81 o
 -28   2   2       69.95       57.15      9.86 o
 -26   2   2      254.11      210.27     13.49 o
 -24   2   2        3.23       10.73      6.28 o
 -22   2   2      139.81      168.32     15.16 o
 -20   2   2      161.18      156.95      7.30 o
 -18   2   2      218.13      212.04     10.70 o
 -16   2   2     2044.13     2076.23     53.27 o
 -14   2   2      914.44     1073.92     28.08 o
 -12   2   2      561.59      643.45     14.10 o
 -10   2   2       97.36      103.16      5.14 o
  -8   2   2       36.16       37.16      2.69 o
  -6   2   2     2191.10     2147.05     22.53 o
  -4   2   2     4488.38     4488.31     48.08 o
  -2   2   2      561.95      759.65     20.38 o
   0   2   2    17820.36    17761.90    233.51 o
   2   2   2    20736.43    21484.70    254.40 o
   4   2   2     4429.77     4582.09     60.29 o
   6   2   2     6895.91     7555.66     92.34 o
   8   2   2     8093.39     8268.44    109.84 o
  10   2   2      307.03      405.26      7.22 o
  12   2   2        0.00        2.85      2.57 o
  14   2   2      139.18      144.91      6.24 o
  16   2   2       53.46       57.17      7.79 o
  18   2   2       76.27       70.82      5.39 o
  20   2   2      844.72      839.52     16.39 o
  22   2   2       56.40       64.31      5.24 o
  24   2   2       34.46       28.52      8.94 o
  26   2   2      269.32      262.08     17.67 o
 -27   3   2       51.42       49.51      9.10 o
 -25   3   2      205.07      188.74      7.13 o
 -23   3   2      344.12      398.63     12.05 o
 -21   3   2      537.13      519.64     14.05 o
 -19   3   2      186.44      232.93     11.36 o
 -17   3   2     1852.13     1768.15     26.58 o
 -15   3   2     2311.14     2304.65     31.29 o
 -13   3   2       49.43       63.27      2.84 o
 -11   3   2       52.54        5.86      2.46 o
  -9   3   2     9533.49     9230.78    101.39 o
  -7   3   2      680.60      909.76     12.63 o
  -5   3   2      231.70      331.26      5.50 o
  -3   3   2     1187.07     1209.48     21.46 o
  -1   3   2     3139.80     3996.88     54.08 o
   1   3   2     2432.90     2477.27     32.28 o
   3   3   2      860.45      937.74     16.82 o
   5   3   2      319.67      456.52      7.06 o
   7   3   2     8514.85     9163.12    121.57 o
   9   3   2     2768.10     2938.34     40.62 o
  11   3   2      163.44      173.04      8.51 o
  13   3   2     1599.69     1535.08     25.75 o
  15   3   2     1971.79     2001.78     36.77 o
  17   3   2      427.90      434.47     12.79 o
  19   3   2       22.42        7.88      5.27 o
  21   3   2     1649.13     1561.99     32.25 o
  23   3   2       16.46       24.92      6.69 o
  25   3   2      481.28      503.83     15.64 o
 -26   4   2        3.37        6.53      4.68 o
 -24   4   2       96.36      110.93     13.62 o
 -22   4   2        1.31       -0.61      4.89 o
 -20   4   2     1324.69     1234.82     23.52 o
 -18   4   2       23.56       28.56      4.63 o
 -16   4   2     2690.04     2607.03     37.96 o
 -14   4   2        2.03        1.98      2.99 o
 -12   4   2        1.51        5.15      2.39 o
 -10   4   2      611.27      492.40     10.14 o
  -8   4   2       18.36       10.97      2.65 o
  -6   4   2     1936.47     1664.19     21.59 o
  -4   4   2       45.38       49.41      4.27 o
  -2   4   2     2967.30     2520.04     39.23 o
   0   4   2      593.92      740.34     12.55 o
   2   4   2     1978.25     2109.62     28.42 o
   4   4   2     1849.67     1526.03     21.35 o
   6   4   2      859.58      911.02     15.77 o
   8   4   2     7427.96     7446.64     84.93 o
  10   4   2      256.72      199.76     12.41 o
  12   4   2        3.37        6.59      4.17 o
  14   4   2      242.50      206.60      9.26 o
  16   4   2        0.17        7.28      5.28 o
  18   4   2       91.02       76.09      9.06 o
  20   4   2      512.79      569.82     16.17 o
  22   4   2       12.21        6.25      7.20 o
 -23   5   2       15.76       24.40      5.65 o
 -21   5   2       78.02       87.92      7.24 o
 -19   5   2       21.75       35.34      5.55 o
 -17   5   2       10.82        3.98      4.78 o
 -15   5   2       83.49      101.67      5.56 o
 -13   5   2     1336.45     1310.57     20.60 o
 -11   5   2      166.49      149.77      7.07 o
  -9   5   2       74.52       81.60      5.12 o
  -7   5   2      768.73      708.17     12.29 o
  -5   5   2     1241.78     1258.23     23.37 o
  -3   5   2     2344.84     2208.72     49.37 o
  -1   5   2      448.98      410.25      9.90 o
   1   5   2      552.65      510.55     11.80 o
   3   5   2     1114.48     1059.87     19.29 o
   5   5   2     2024.47     1832.50     25.83 o
   7   5   2      465.90      384.13      9.95 o
   9   5   2        9.26        6.13      3.45 o
  11   5   2      515.34      465.26     14.00 o
  13   5   2      172.92      147.89      9.40 o
  15   5   2       28.82       35.57      6.39 o
  17   5   2      452.00      447.68     14.49 o
  19   5   2      394.85      413.57     14.15 o
  21   5   2       11.97       15.86      8.15 o
 -22   6   2      123.72      102.44      8.51 o
 -20   6   2      260.23      254.81     11.60 o
 -18   6   2        6.67       -6.26      6.26 o
 -16   6   2       13.17        1.59      5.11 o
 -14   6   2     1612.98     1478.12     39.05 o
 -12   6   2      552.41      517.02     24.22 o
 -10   6   2     1011.32      931.08     19.90 o
  -8   6   2     2143.24     2098.53     37.75 o
  -6   6   2       68.42       49.01      7.12 o
  -4   6   2      187.20      193.02      9.55 o
  -2   6   2       84.57       63.50      7.21 o
   0   6   2     2626.56     2660.07     54.12 o
   2   6   2     2150.44     2177.75     33.06 o
   4   6   2     1160.72     1127.83     19.40 o
   6   6   2     1857.27     1668.67     29.12 o
   8   6   2       23.35       32.88      6.53 o
  10   6   2      719.08      693.98     18.15 o
  12   6   2       34.20       34.65      8.77 o
  14   6   2        1.29       -0.10      7.88 o
  16   6   2      465.30      432.45     18.06 o
  18   6   2       15.62       -1.57      7.92 o
 -17   7   2        0.14       -5.71      5.71 o
 -15   7   2      120.08      163.47     10.94 o
 -13   7   2       34.87       23.18      7.27 o
 -11   7   2       55.47       33.37      7.70 o
  -9   7   2      448.06      443.87     13.83 o
  -7   7   2     1913.51     1989.66     35.61 o
  -5   7   2       72.16       98.25     10.96 o
  -3   7   2      853.39      880.29     21.87 o
  -1   7   2        1.11        8.00      5.88 o
   1   7   2        4.84       -2.23      8.53 o
   3   7   2       32.57       38.06      7.20 o
   5   7   2       46.50       26.26      7.23 o
   7   7   2     1317.96     1164.47     26.63 o
   9   7   2      173.96      166.90     10.78 o
  11   7   2      420.27      381.50     17.79 o
  13   7   2      409.63      375.09     17.57 o
  15   7   2       27.56       22.72      9.21 o
 -12   8   2      757.93      809.75     23.63 o
 -10   8   2      111.36      132.27     12.98 o
  -8   8   2      392.62      394.78     19.32 o
  -6   8   2      802.35      875.85     27.47 o
  -4   8   2      105.65       93.36     14.32 o
  -2   8   2     2098.17     2090.15     60.60 o
   0   8   2      869.11      805.92     32.68 o
   2   8   2       40.71       10.14     12.78 o
   4   8   2      484.95      565.49     27.08 o
   6   8   2        2.02       19.84      8.17 o
   8   8   2      761.88      792.23     19.74 o
  10   8   2       12.74       10.98      8.57 o
 -29   1   3       19.69       22.58      8.77 o
 -27   1   3       30.87       54.02      8.25 o
 -25   1   3      175.20      165.64      9.35 o
 -23   1   3       12.03       15.53      5.22 o
 -21   1   3       83.75       96.18      5.88 o
 -19   1   3      936.27      884.52     19.80 o
 -17   1   3      834.32      880.78     18.84 o
 -15   1   3     3825.08     3493.53     39.72 o
 -13   1   3     1862.33     1786.52     20.96 o
 -11   1   3     9133.75     9297.07     90.24 o
  -9   1   3     5492.04     6086.33     67.03 o
  -7   1   3     4584.13     4410.74     51.10 o
  -5   1   3    26142.33    27257.76    261.56 o
  -3   1   3    28160.02    30769.72    331.63 o
  -1   1   3    30461.07    32137.73    381.13 o
   1   1   3    46274.89    46603.38    598.86 o
   3   1   3     6068.22     5344.98     72.40 o
   5   1   3     4049.50     4208.04     60.05 o
   7   1   3     2356.45     2738.37     37.26 o
   9   1   3     3692.03     3613.37     53.09 o
  11   1   3     2114.24     2128.94     32.75 o
  13   1   3      697.35      642.78     20.79 o
  15   1   3       37.25       42.56      4.17 o
  17   1   3       96.08      102.45      8.04 o
  19   1   3       51.76       82.08      9.09 o
  21   1   3      329.88      325.32     14.16 o
  23   1   3      173.77      208.60     12.11 o
  25   1   3       92.74      104.77     11.50 o
 -28   2   3      133.93      166.34     18.46 o
 -26   2   3       14.34       23.40      6.93 o
 -24   2   3      409.35      431.81     15.59 o
 -22   2   3     1046.14      994.26     35.41 o
 -20   2   3     3847.29     3885.30     49.34 o
 -18   2   3      197.36      198.49      7.81 o
 -16   2   3       94.14      159.33      4.27 o
 -14   2   3     9707.37     9356.83    129.91 o
 -12   2   3      595.17      752.91     12.81 o
 -10   2   3     6691.80     6560.45     75.90 o
  -8   2   3       17.65        5.90      1.95 o
  -6   2   3      180.31      419.03      9.70 o
  -4   2   3    28275.60    29070.93    301.41 o
  -2   2   3     3224.67     3177.57     45.30 o
   0   2   3     3790.53     3473.03     46.14 o
   2   2   3      119.18       99.08      4.46 o
   4   2   3     1665.62     1881.31     38.73 o
   6   2   3     1188.01      930.19     12.53 o
   8   2   3     3600.66     3653.79     50.17 o
  10   2   3     3707.47     3918.88     53.88 o
  12   2   3     1248.31     1208.83     17.42 o
  14   2   3        2.84       -0.80      4.93 o
  16   2   3        5.74        7.14      4.63 o
  18   2   3     1974.74     1922.18     32.67 o
  20   2   3      221.62      196.43     14.30 o
  22   2   3       98.68       93.89      9.42 o
  24   2   3      235.12      223.13     13.99 o
 -27   3   3       44.29       39.65     24.02 o
 -25   3   3      320.11      329.46      8.98 o
 -23   3   3       55.06       52.01      4.48 o
 -21   3   3     1419.52     1450.81     25.69 o
 -19   3   3     1182.36     1073.19     17.56 o
 -17   3   3        0.62       16.38      3.39 o
 -15   3   3        2.19       -2.16      2.16 o
 -13   3   3     2411.30     2363.43     29.98 o
 -11   3   3       75.72      152.32      8.14 o
  -9   3   3      608.21      688.51      9.32 o
  -7   3   3      137.00       41.64      3.01 o
  -5   3   3       75.68      125.23      6.35 o
  -3   3   3       32.83       17.52      3.67 o
  -1   3   3    14272.74    14509.12    178.59 o
   1   3   3       75.94       55.47     12.59 o
   3   3   3    18062.84    18419.98    218.97 o
   5   3   3      306.30      408.47     10.52 o
   7   3   3      416.23      477.93     10.30 o
   9   3   3      967.97      829.45     12.78 o
  11   3   3      354.91      333.27     11.94 o
  13   3   3      167.97      185.73      9.23 o
  15   3   3      321.08      301.94      9.54 o
  17   3   3      588.62      521.37     18.22 o
  19   3   3       30.44       34.22      7.30 o
  21   3   3      110.56      127.40     21.47 o
  23   3   3      567.13      677.40     20.08 o
 -26   4   3      314.97      326.62     10.08 o
 -24   4   3      160.78      155.25      8.66 o
 -22   4   3        4.32       10.21      5.16 o
 -20   4   3      304.77      270.80      9.17 o
 -18   4   3       59.37       82.18      7.59 o
 -16   4   3      565.24      663.32     11.66 o
 -14   4   3       10.07       21.10      2.68 o
 -12   4   3     1714.10     1827.00     27.23 o
 -10   4   3      160.89      268.63      5.99 o
  -8   4   3       85.96      135.10      4.15 o
  -6   4   3     2417.57     2502.81     29.56 o
  -4   4   3     3030.37     2896.86     38.17 o
  -2   4   3        0.07        6.23      2.15 o
   0   4   3     2078.14     2300.81     28.89 o
   2   4   3     6242.58     6930.46     93.00 o
   4   4   3       66.03       59.49      5.62 o
   6   4   3      551.78      522.99      9.17 o
   8   4   3      977.35     1053.26     25.55 o
  10   4   3       87.87       86.89      7.71 o
  12   4   3      534.87      491.57     14.43 o
  14   4   3      922.83      902.89     20.61 o
  16   4   3      611.87      613.80     16.56 o
  18   4   3      112.35      117.84      8.50 o
  20   4   3      125.56      132.87      8.89 o
  22   4   3       18.70       22.33      6.97 o
 -25   5   3       98.93       95.15     18.46 o
 -23   5   3        4.60        6.74      4.98 o
 -21   5   3       33.57       32.43      5.43 o
 -19   5   3      194.23      226.68     12.37 o
 -17   5   3      315.82      298.69      7.81 o
 -15   5   3      321.44      232.98      7.96 o
 -13   5   3     1141.40     1101.91     17.93 o
 -11   5   3       20.46        6.45      3.28 o
  -9   5   3        0.97       -3.14      3.79 o
  -7   5   3     5925.32     6153.09     74.22 o
  -5   5   3     1150.67     1348.35     20.05 o
  -3   5   3      129.40      124.22      5.62 o
  -1   5   3     1347.83     1279.10     24.86 o
   1   5   3      287.61      374.74      7.19 o
   3   5   3     6145.20     5875.28     80.14 o
   5   5   3        2.25        0.87      3.28 o
   7   5   3       12.24        9.84      3.31 o
   9   5   3     1212.58     1274.69     23.73 o
  11   5   3      122.86      110.98      8.68 o
  13   5   3      249.01      246.34     10.73 o
  15   5   3      446.64      402.55     14.21 o
  17   5   3       31.17       24.28      7.84 o
  19   5   3        2.40        2.14      6.32 o
  21   5   3       45.47       62.62     10.06 o
 -22   6   3        0.61        3.09      5.80 o
 -20   6   3      309.58      368.46     18.71 o
 -18   6   3      469.79      456.14     12.84 o
 -16   6   3       62.39       80.86     12.45 o
 -14   6   3      661.81      736.60     19.77 o
 -12   6   3     1070.16     1155.41     26.49 o
 -10   6   3     2689.74     2780.45     46.15 o
  -8   6   3       10.96        9.85      6.51 o
  -6   6   3      497.18      434.09     17.16 o
  -4   6   3     1114.75     1090.22     21.35 o
  -2   6   3     2084.11     2000.26     34.35 o
   0   6   3     2361.48     2343.51     35.15 o
   2   6   3      300.60      238.69      9.35 o
   4   6   3      298.89      259.60      8.64 o
   6   6   3      282.65      260.92     10.11 o
   8   6   3       20.47       18.48      5.48 o
  10   6   3     1243.77     1123.17     29.95 o
  12   6   3      443.66      492.82     19.23 o
  14   6   3      431.55      448.69     18.42 o
  16   6   3       80.78       62.37     17.39 o
  18   6   3        5.56       -0.98      8.46 o
 -19   7   3      112.21      113.33     11.12 o
 -17   7   3       22.51        9.98      6.16 o
 -15   7   3       38.28       42.94     11.01 o
 -13   7   3       10.62        4.73      7.19 o
 -11   7   3       13.77       11.89      7.15 o
  -9   7   3       44.54       49.13      8.01 o
  -7   7   3      582.78      592.15     25.38 o
  -5   7   3      561.83      553.66     16.97 o
  -3   7   3      355.09      374.84     13.66 o
  -1   7   3      247.56      260.48     14.14 o
   1   7   3      200.66      166.66     12.53 o
   3   7   3       47.10       41.69      7.43 o
   5   7   3       17.20       18.88      7.38 o
   7   7   3       11.37       37.23      7.07 o
   9   7   3      756.70      651.76     22.49 o
  11   7   3        1.56        0.65      9.21 o
  13   7   3      258.30      267.19     15.80 o
 -12   8   3      797.86      823.95     47.53 o
 -10   8   3       16.65        8.01     10.29 o
  -8   8   3        8.18       19.74     10.25 o
  -6   8   3       12.12       18.58     15.35 o
  -4   8   3        5.72       11.98     12.50 o
  -2   8   3      303.29      226.20     32.42 o
   0   8   3      212.47      191.86     17.30 o
   2   8   3      139.46      123.65     15.94 o
   4   8   3       18.17       20.74      9.14 o
   6   8   3      208.13      225.16     11.41 o
   8   8   3       20.60       12.72      7.66 o
 -30   0   4        1.34        6.90     11.11 o
 -28   0   4       76.85      112.73     13.04 o
 -26   0   4      260.04      283.40     16.88 o
 -24   0   4        1.08       -2.51      8.71 o
 -22   0   4     1725.63     1780.96     50.85 o
 -20   0   4      495.56      587.43     27.87 o
 -18   0   4     1491.37     1533.08     37.15 o
 -16   0   4      504.25      896.27     22.40 o
 -14   0   4    12963.88    13948.50    191.30 o
 -12   0   4    36986.91    40134.96    555.60 o
 -10   0   4    10727.23    12722.92    192.49 o
  -8   0   4   289483.28   291454.72   5939.15 o
  -6   0   4    72356.61    72468.02    964.46 o
  -4   0   4     4092.64     3048.37     43.92 o
  -2   0   4     3720.13     3875.11     71.45 o
   0   0   4      939.17      985.86     16.99 o
   2   0   4    17473.48    17470.75    316.26 o
   4   0   4     2379.58     2338.38     44.70 o
   6   0   4    28748.40    30508.02    552.22 o
   8   0   4      433.61      240.02      8.08 o
  10   0   4      164.80      245.67      8.26 o
  12   0   4     3016.61     2780.11     53.81 o
  14   0   4     2357.71     2289.76     45.23 o
  16   0   4     3537.86     3729.56     89.87 o
  18   0   4      302.57      323.36     18.29 o
  20   0   4     4661.81     4503.37    118.25 o
  22   0   4      170.05      165.24     15.69 o
  24   0   4        0.82        0.60     10.46 o
 -31   1   4       28.91       29.39      9.31 o
 -29   1   4        0.32       -6.82      7.27 o
 -27   1   4       69.99       80.46      8.41 o
 -25   1   4       87.71       80.22      7.91 o
 -23   1   4        1.25        1.42      5.22 o
 -21   1   4       55.86       53.69      4.50 o
 -19   1   4      283.80      266.80      7.45 o
 -17   1   4        9.22        2.99      2.31 o
 -15   1   4      635.09      829.17     10.36 o
 -13   1   4      590.90      737.01      9.23 o
 -11   1   4       48.58       14.64      1.49 o
  -9   1   4     1586.91     1310.94     25.41 o
  -7   1   4     4625.22     5456.97     50.91 o
  -5   1   4     3554.89     3372.54     34.02 o
  -3   1   4     2551.38     2221.20     29.63 o
  -1   1   4    23356.56    22937.02    270.63 o
   1   1   4    41127.50    40312.54    516.44 o
   3   1   4     1661.74     1423.27     18.45 o
   5   1   4     5010.44     4390.60     63.73 o
   7   1   4     6152.79     6459.17     92.78 o
   9   1   4      691.98      731.12     15.23 o
  11   1   4     3667.83     3345.40     50.08 o
  13   1   4        4.75        9.60      3.25 o
  15   1   4      488.29      518.31     10.82 o
  17   1   4       40.49       45.06      4.70 o
  19   1   4       13.67       12.91      7.59 o
  21   1   4       44.88       63.42      8.81 o
  23   1   4        4.06        4.92      9.74 o
  25   1   4      143.27      147.24     13.05 o
 -30   2   4       71.73       58.76      9.35 o
 -28   2   4       20.72       14.77      7.16 o
 -26   2   4      207.10      186.36     10.96 o
 -24   2   4        0.59       -5.02      5.02 o
 -22   2   4        3.93       -3.98      3.98 o
 -20   2   4     2145.42     2234.97     29.51 o
 -18   2   4     2575.47     2614.40     44.72 o
 -16   2   4        0.71       -0.11      2.84 o
 -14   2   4      430.66      423.13      9.31 o
 -12   2   4      375.04      328.68     13.80 o
 -10   2   4     1678.98     1884.42     24.80 o
  -8   2   4     3768.75     3858.48     41.92 o
  -6   2   4    13250.11    12806.02    127.88 o
  -4   2   4    14583.71    14815.58    139.91 o
  -2   2   4    18418.56    17825.08    215.76 o
   0   2   4    15156.21    16245.09    228.71 o
   2   2   4      264.62      264.07      9.80 o
   4   2   4      325.69      341.09     13.49 o
   6   2   4     4627.71     5564.35     73.33 o
   8   2   4        4.05       10.15      2.78 o
  10   2   4       71.40       85.67      4.43 o
  12   2   4      996.29      942.64     18.47 o
  14   2   4       53.39       72.15      5.29 o
  16   2   4        6.64        5.23      4.37 o
  18   2   4      351.76      397.78     11.80 o
  20   2   4     1186.42     1195.05     25.88 o
  22   2   4        1.84       -2.39      8.54 o
  24   2   4        3.42       -9.72      9.72 o
 -29   3   4      112.96      107.58     13.51 o
 -27   3   4        3.07       -2.61     11.26 o
 -25   3   4        4.54        1.70      3.19 o
 -23   3   4      111.25      125.73      5.53 o
 -21   3   4      226.79      180.56      7.29 o
 -19   3   4      421.10      502.04     13.79 o
 -17   3   4     3215.78     3140.48     51.22 o
 -15   3   4       14.08       34.67      4.09 o
 -13   3   4       44.41       51.78      2.91 o
 -11   3   4     2356.42     2314.22     33.77 o
  -9   3   4      375.91      311.37      5.19 o
  -7   3   4       38.24       49.65      5.99 o
  -5   3   4    16878.46    17791.42    182.75 o
  -3   3   4     1693.96     1759.16     34.10 o
  -1   3   4     7437.67     7847.16    112.19 o
   1   3   4    25204.53    26502.85    339.89 o
   3   3   4     1422.54     1517.81     22.37 o
   5   3   4     7442.03     7793.08    102.03 o
   7   3   4      304.05      368.25     15.90 o
   9   3   4      497.46      506.90     10.41 o
  11   3   4     2134.00     1842.11     27.58 o
  13   3   4      968.83      867.98     22.05 o
  15   3   4     2144.83     2007.00     34.19 o
  17   3   4      189.19      205.71      8.88 o
  19   3   4      861.60      879.13     19.06 o
  21   3   4      172.10      170.67     10.86 o
  23   3   4       15.71       19.04      6.91 o
 -28   4   4       15.95       13.36      8.31 o
 -26   4   4      378.27      360.81     10.45 o
 -24   4   4        1.56       -3.94      4.23 o
 -22   4   4      260.81      245.88      8.51 o
 -20   4   4      979.65     1090.80     19.42 o
 -18   4   4     2311.17     2136.82     27.51 o
 -16   4   4      941.48      888.22     14.38 o
 -14   4   4       24.13       29.40      2.71 o
 -12   4   4      878.34      770.47     11.34 o
 -10   4   4      503.93      588.45     12.15 o
  -8   4   4      748.18      601.71      9.40 o
  -6   4   4      426.81      606.76      9.83 o
  -4   4   4     2743.78     2692.43     38.93 o
  -2   4   4     3343.83     2755.74     36.35 o
   0   4   4       86.20      152.01      6.16 o
   2   4   4     1741.74     1531.09     23.29 o
   4   4   4     1105.93     1067.12     25.73 o
   6   4   4     2329.51     2371.00     34.08 o
   8   4   4      306.91      275.78      8.86 o
  10   4   4       59.81       66.78      8.10 o
  12   4   4      394.27      433.45     21.19 o
  14   4   4     2685.98     2684.62     48.88 o
  16   4   4       27.14       26.95      6.45 o
  18   4   4      131.33      171.07      9.74 o
  20   4   4       13.58       16.08      6.65 o
  22   4   4        5.91        3.65      6.90 o
 -25   5   4       23.78       28.35      9.72 o
 -23   5   4        2.35       -2.04      6.85 o
 -21   5   4      144.56      146.07     11.27 o
 -19   5   4      931.65      977.79     17.65 o
 -17   5   4      236.40      238.03      8.15 o
 -15   5   4     1616.41     1863.10     30.02 o
 -13   5   4       22.01       14.32      4.19 o
 -11   5   4      178.11      179.11      6.74 o
  -9   5   4     3156.32     3203.74     38.01 o
  -7   5   4     1143.63     1034.93     20.53 o
  -5   5   4      157.55      192.20      6.57 o
  -3   5   4      372.11      313.49      8.14 o
  -1   5   4     1488.87     1367.35     24.72 o
   1   5   4       17.56       23.93      5.72 o
   3   5   4       42.15       29.68      4.03 o
   5   5   4      973.08      878.59     14.81 o
   7   5   4       55.12       59.22      6.58 o
   9   5   4      337.47      379.85     16.60 o
  11   5   4      266.46      257.44     16.45 o
  13   5   4      262.35      244.45     11.22 o
  15   5   4      167.16      207.58     10.79 o
  17   5   4      529.78      549.60     16.91 o
  19   5   4        4.13       -1.79      6.47 o
 -22   6   4       82.42      114.86      8.29 o
 -20   6   4        2.23       -3.32      6.16 o
 -18   6   4      257.26      238.12     17.44 o
 -16   6   4     1821.21     1659.21     35.06 o
 -14   6   4     1614.60     1536.16     32.82 o
 -12   6   4       38.05       37.05      7.24 o
 -10   6   4       36.59       24.54      9.90 o
  -8   6   4      970.99      954.93     18.43 o
  -6   6   4        1.08       -4.79      4.79 o
  -4   6   4     1554.99     1659.79     26.80 o
  -2   6   4     3129.93     2948.85     43.69 o
   0   6   4     5033.98     4722.61     65.77 o
   2   6   4       23.68       36.73      5.82 o
   4   6   4       40.84       16.31      6.37 o
   6   6   4        5.49       -0.65      5.44 o
   8   6   4     1241.59     1110.19     25.23 o
  10   6   4      478.04      455.41     20.80 o
  12   6   4       27.96        3.75      8.04 o
  14   6   4       72.29       66.34     10.61 o
  16   6   4       25.75       33.90      9.45 o
 -19   7   4      147.76       95.69     14.49 o
 -17   7   4       76.75       92.94      9.35 o
 -15   7   4       22.29       33.18      7.95 o
 -13   7   4      451.85      436.12     16.90 o
 -11   7   4       15.91       11.34      6.99 o
  -9   7   4      752.71      764.69     22.92 o
  -7   7   4      548.59      513.96     16.46 o
  -5   7   4       59.32       63.26      7.89 o
  -3   7   4      320.11      283.11     34.04 o
  -1   7   4       21.58       35.73      9.36 o
   1   7   4      242.13      225.00     11.12 o
   3   7   4      883.46      821.84     18.88 o
   5   7   4     1634.94     1584.00     29.58 o
   7   7   4      322.07      324.26     14.02 o
   9   7   4       52.40       82.63     18.94 o
  11   7   4        7.55       28.29     10.48 o
  13   7   4      163.91      151.87     13.51 o
 -12   8   4      294.52      287.79     17.17 o
 -10   8   4        4.45       -5.90     12.41 o
  -8   8   4      501.03      532.53     21.31 o
  -6   8   4      151.33      127.42     17.56 o
  -4   8   4        0.89        5.11     12.71 o
  -2   8   4       17.49       26.90     13.75 o
   0   8   4      221.74      239.08     34.82 o
   2   8   4     1122.44     1200.74     33.62 o
   4   8   4      124.73      132.74     11.53 o
   6   8   4        8.87        8.26      7.34 o
   8   8   4       44.66       88.44     13.83 o
 -31   1   5        0.18       -4.12      8.86 o
 -29   1   5       17.70       24.32      7.77 o
 -27   1   5      425.54      455.57     16.74 o
 -25   1   5       40.00       27.86      6.51 o
 -23   1   5       17.40       24.26      5.74 o
 -21   1   5     1125.13     1138.92     20.26 o
 -19   1   5      174.18      167.26      4.92 o
 -17   1   5     5859.88     6028.85     68.75 o
 -15   1   5     1044.27     1385.39     14.90 o
 -13   1   5     1183.78      969.66     14.94 o
 -11   1   5     3121.93     3033.30     30.46 o
  -9   1   5     1863.82     2011.83     28.08 o
  -7   1   5     5269.21     5787.35     58.46 o
  -5   1   5    15394.09    15461.60    154.57 o
  -3   1   5      723.96      928.10     13.49 o
  -1   1   5     3986.80     3884.04     47.20 o
   1   1   5     1666.67     2104.49     28.75 o
   3   1   5     1116.46     1172.47     15.97 o
   5   1   5     5463.70     5540.94     72.73 o
   7   1   5    20827.89    20877.60    293.92 o
   9   1   5      994.23     1029.89     18.02 o
  11   1   5      784.61      645.00     13.03 o
  13   1   5      281.30      265.89      8.83 o
  15   1   5       70.43       66.96      4.93 o
  17   1   5        6.22        1.37      4.55 o
  19   1   5      236.30      213.61      8.65 o
  21   1   5      191.19      224.04     12.36 o
  23   1   5      619.06      559.75     30.05 o
 -30   2   5      222.84      224.25     13.83 o
 -28   2   5      158.08      138.92     10.59 o
 -26   2   5      756.12      754.05     27.23 o
 -24   2   5        0.34       -4.60      4.60 o
 -22   2   5        0.08       -3.01      3.01 o
 -20   2   5       70.48       55.96      6.06 o
 -18   2   5       39.67       30.78      3.33 o
 -16   2   5     1702.12     1589.18     21.69 o
 -14   2   5      222.62      252.56      7.82 o
 -12   2   5     3801.03     3503.19     47.02 o
 -10   2   5       39.06       51.38      2.64 o
  -8   2   5    11647.33    11788.53    113.93 o
  -6   2   5     5806.24     5282.05     55.44 o
  -4   2   5     2683.22     2818.40     33.68 o
  -2   2   5       48.62       72.49      6.29 o
   0   2   5      424.91      728.94     13.17 o
   2   2   5      500.78      591.31     15.20 o
   4   2   5     4134.23     3995.19     58.79 o
   6   2   5       38.01        2.00      2.47 o
   8   2   5     3726.85     3546.79     53.14 o
  10   2   5     1331.24     1269.13     21.67 o
  12   2   5      116.32      102.62      6.04 o
  14   2   5        0.95        0.23      3.92 o
  16   2   5     3028.59     2800.48     45.64 o
  18   2   5     2030.96     2019.01     34.98 o
  20   2   5      796.72      759.42     18.91 o
  22   2   5       31.56       25.22      5.77 o
 -29   3   5       39.56       38.67      7.23 o
 -27   3   5       71.52       76.66      8.01 o
 -25   3   5        9.96        9.34      3.22 o
 -23   3   5      607.57      605.92     16.00 o
 -21   3   5      161.73      144.62      7.26 o
 -19   3   5     1336.16     1373.68     23.85 o
 -17   3   5      136.48      198.11     10.36 o
 -15   3   5      330.93      304.10      8.82 o
 -13   3   5       79.20      114.48      3.34 o
 -11   3   5      247.84      313.02      7.45 o
  -9   3   5     2318.36     2555.36     27.34 o
  -7   3   5     6664.69     6537.90     77.41 o
  -5   3   5      722.50      980.08     26.02 o
  -3   3   5     8601.53     8907.16    108.93 o
  -1   3   5     8127.43     9397.77    122.50 o
   1   3   5    19301.28    19776.72    278.84 o
   3   3   5    11506.11    11081.68    143.78 o
   5   3   5      198.56      207.43      9.49 o
   7   3   5       10.25        9.64      2.52 o
   9   3   5     2285.45     2494.59     33.30 o
  11   3   5      974.61     1009.72     19.32 o
  13   3   5        3.26       10.44      4.47 o
  15   3   5      221.28      215.94      8.84 o
  17   3   5      160.25      209.54      9.12 o
  19   3   5       29.09       41.16      7.54 o
  21   3   5        2.76       -6.99      6.99 o
 -28   4   5        0.27       -1.76      4.73 o
 -26   4   5        0.73        8.15      5.82 o
 -24   4   5      179.16      168.06      9.12 o
 -22   4   5      683.58      672.76     16.89 o
 -20   4   5      365.83      309.86     12.03 o
 -18   4   5       37.58       43.46      6.12 o
 -16   4   5      504.53      548.23      9.63 o
 -14   4   5      201.50      181.81      9.58 o
 -12   4   5      388.09      374.77      7.05 o
 -10   4   5      612.99      668.64     11.62 o
  -8   4   5     3570.66     3845.83     41.63 o
  -6   4   5     3681.47     3596.64     44.13 o
  -4   4   5     3270.07     3237.67     39.76 o
  -2   4   5      489.63      372.81     17.65 o
   0   4   5      582.06      537.81     15.13 o
   2   4   5     2024.99     2065.60     33.19 o
   4   4   5     1333.81     1504.33     23.23 o
   6   4   5      210.01      249.64      7.60 o
   8   4   5      650.70      693.13     13.28 o
  10   4   5     1686.76     1570.97     31.12 o
  12   4   5      271.88      237.57     12.44 o
  14   4   5      329.33      309.79     17.68 o
  16   4   5       14.67        8.03      6.12 o
  18   4   5       14.56        9.34      6.29 o
  20   4   5       60.51       66.98      9.98 o
 -25   5   5       17.10        2.68      9.04 o
 -23   5   5      651.78      632.18     16.06 o
 -21   5   5     2689.27     2446.63     41.60 o
 -19   5   5      244.46      222.53      9.50 o
 -17   5   5      153.08      204.81     10.90 o
 -15   5   5       24.86       11.76      4.26 o
 -13   5   5      541.07      527.92     10.10 o
 -11   5   5      251.25      280.70      7.87 o
  -9   5   5     1701.42     1870.76     27.20 o
  -7   5   5      897.49      816.45     15.51 o
  -5   5   5      170.47      183.61      6.61 o
  -3   5   5     3779.70     3703.39     48.61 o
  -1   5   5        7.34       10.87      3.12 o
   1   5   5     1788.69     1703.44     24.48 o
   3   5   5     2343.41     2287.47     31.66 o
   5   5   5       26.24       45.57      8.70 o
   7   5   5        1.94       -0.86      6.50 o
   9   5   5      536.03      486.13     17.55 o
  11   5   5       19.92       15.66      7.49 o
  13   5   5      247.13      222.94     25.73 o
  15   5   5      296.34      252.58     11.93 o
  17   5   5      330.73      299.60     13.39 o
  19   5   5       30.13       29.28      7.92 o
 -22   6   5      329.02      370.13     13.01 o
 -20   6   5      569.93      661.65     17.00 o
 -18   6   5        0.58       -6.86      9.74 o
 -16   6   5     1292.10     1225.51     32.58 o
 -14   6   5      804.27      793.31     20.76 o
 -12   6   5     1801.16     1691.20     31.44 o
 -10   6   5      199.44      183.10      7.99 o
  -8   6   5        1.70       -4.66      4.81 o
  -6   6   5     2080.94     1994.24     35.02 o
  -4   6   5     1244.75     1322.57     22.45 o
  -2   6   5       12.33       20.90      4.09 o
   0   6   5      429.97      344.97      8.96 o
   2   6   5      350.10      335.67      9.21 o
   4   6   5     1024.13      973.91     22.70 o
   6   6   5      948.52      959.61     22.83 o
   8   6   5      515.17      491.41     19.03 o
  10   6   5      172.70      223.33     13.56 o
  12   6   5        0.01       -3.85     11.26 o
  14   6   5        2.19        4.64      9.15 o
  16   6   5      224.28      261.36     15.76 o
 -19   7   5        3.58       -1.69     12.69 o
 -17   7   5       93.86      102.85     10.67 o
 -15   7   5       63.27       60.52      8.49 o
 -13   7   5        7.47       -0.28      6.97 o
 -11   7   5      113.78      111.59      9.61 o
  -9   7   5      390.85      331.16     13.73 o
  -7   7   5      923.65      904.37     23.02 o
  -5   7   5      280.18      290.10     12.42 o
  -3   7   5     1538.34     1629.88     39.28 o
  -1   7   5     1044.34     1030.94     36.19 o
   1   7   5      705.80      701.99     22.17 o
   3   7   5      261.62      290.17     11.32 o
   5   7   5        4.03       -2.30      7.20 o
   7   7   5      604.37      510.13     17.23 o
   9   7   5        4.36       -0.89      9.54 o
  11   7   5      320.69      358.65     23.54 o
 -14   8   5      309.31      298.11     16.97 o
 -12   8   5       41.18       26.87     10.71 o
 -10   8   5       13.47       -9.66      9.66 o
  -8   8   5       51.03       63.62     11.52 o
  -6   8   5        2.04      -11.68     11.68 o
  -4   8   5       36.57       19.81     18.76 o
  -2   8   5     1358.96     1308.20     44.15 o
   0   8   5      245.33      269.03     16.92 o
   2   8   5       72.07       79.39     11.61 o
   4   8   5        0.02       -7.30      7.30 o
   6   8   5       42.77       31.05     10.07 o
 -32   0   6       21.30       35.72     12.91 o
 -30   0   6        7.63        0.00     10.81 o
 -28   0   6      200.88      263.27     20.71 o
 -26   0   6      539.06      455.39     25.52 o
 -24   0   6     1681.21     1458.63     55.54 o
 -22   0   6        3.91        6.00      7.80 o
 -20   0   6      388.38      464.51     15.20 o
 -18   0   6     1083.48     1048.52     21.87 o
 -16   0   6      242.03      334.21      9.41 o
 -14   0   6    35977.11    39082.14    649.85 o
 -12   0   6      561.76      630.47     17.86 o
 -10   0   6    49296.14    50389.98    739.14 o
  -8   0   6     8834.74     9798.64    120.23 o
  -6   0   6     3693.71     4114.91     60.09 o
  -4   0   6     4226.28     4346.73     80.52 o
  -2   0   6      665.75      549.89     12.64 o
   0   0   6     8841.90     8532.62    134.61 o
   2   0   6     1615.81     1533.20     31.00 o
   4   0   6     3966.59     4414.33     82.88 o
   6   0   6     6150.94     7231.12    133.65 o
   8   0   6       29.33       89.55      5.65 o
  10   0   6     3047.94     3256.57     63.14 o
  12   0   6      481.17      394.67     12.43 o
  14   0   6       10.06       21.01      4.39 o
  16   0   6       26.82        6.90     11.11 o
  18   0   6      571.85      475.80     31.82 o
  20   0   6       70.84       73.10     13.51 o
  22   0   6      133.12      146.97     15.97 o
 -31   1   6        1.39        5.12      7.27 o
 -29   1   6        0.00       -6.56      8.56 o
 -27   1   6      318.00      275.31     12.74 o
 -25   1   6      182.60      201.52     13.04 o
 -23   1   6        2.02        3.46      4.84 o
 -21   1   6      154.94      157.15      6.63 o
 -19   1   6      158.01      163.97      7.21 o
 -17   1   6       70.73       51.62      6.21 o
 -15   1   6     1872.44     1961.57     38.83 o
 -13   1   6     7760.00     9070.93     95.47 o
 -11   1   6        4.14        1.81      1.42 o
  -9   1   6     6489.30     6491.25     65.67 o
  -7   1   6     2049.39     2180.03     24.70 o
  -5   1   6     4126.92     3697.50     44.02 o
  -3   1   6    10505.81    10939.17    140.75 o
  -1   1   6      556.78      393.45      6.71 o
   1   1   6     1170.97     1084.81     27.75 o
   3   1   6      196.86      229.92      5.81 o
   5   1   6     7989.91     8539.12    111.11 o
   7   1   6      754.01      834.70     15.15 o
   9   1   6     1131.53     1071.55     21.90 o
  11   1   6      199.83      176.06      6.73 o
  13   1   6      320.55      294.46      9.00 o
  15   1   6       24.67       30.37      5.36 o
  17   1   6      111.24      117.50      7.45 o
  19   1   6        2.42        6.19      5.76 o
  21   1   6        6.48       12.23      9.26 o
  23   1   6       46.99       62.10     11.42 o
 -30   2   6        6.25       12.11      7.22 o
 -28   2   6       69.24       71.90      8.38 o
 -26   2   6       37.27       52.06     11.43 o
 -24   2   6      244.48      294.93     13.41 o
 -22   2   6       27.90       31.13      4.34 o
 -20   2   6      699.97      788.05     10.55 o
 -18   2   6      527.04      514.61      9.55 o
 -16   2   6       44.33       60.23      3.36 o
 -14   2   6     2255.27     2453.76     27.82 o
 -12   2   6     2665.22     3187.66     32.09 o
 -10   2   6      385.89      351.06     15.04 o
  -8   2   6     2035.95     2251.73     29.80 o
  -6   2   6     5177.40     6169.03     64.59 o
  -4   2   6     2018.16     2072.02     27.76 o
  -2   2   6     3842.23     4191.95     61.15 o
   0   2   6     9984.63    10994.82    142.12 o
   2   2   6     2135.48     2124.64     29.95 o
   4   2   6      172.02      214.92      9.82 o
   6   2   6       16.31       31.03      3.29 o
   8   2   6       13.83        5.97      3.41 o
  10   2   6       10.80       24.44      6.26 o
  12   2   6      337.42      346.38      9.83 o
  14   2   6     1290.45     1272.73     26.92 o
  16   2   6       59.73       80.09      9.51 o
  18   2   6      871.08      877.08     21.18 o
  20   2   6      468.79      484.79     15.04 o
  22   2   6      235.49      260.21     18.81 o
 -29   3   6      105.06      123.30      9.25 o
 -27   3   6       97.99      106.70     21.31 o
 -25   3   6      317.94      316.80     11.52 o
 -23   3   6     1481.56     1425.16     23.75 o
 -21   3   6     1006.48     1023.79     18.09 o
 -19   3   6     1029.62      879.22     15.37 o
 -17   3   6      850.22      723.97     12.45 o
 -15   3   6      486.57      508.75      9.58 o
 -13   3   6      209.19      213.97      5.62 o
 -11   3   6     2301.50     2353.70     28.23 o
  -9   3   6     2368.57     2315.35     26.25 o
  -7   3   6     7100.95     8660.90    100.46 o
  -5   3   6     4314.61     3967.32     44.51 o
  -3   3   6      657.07      679.86     11.78 o
  -1   3   6    22731.45    24259.13    318.00 o
   1   3   6       55.49       38.18      2.91 o
   3   3   6       15.55       38.40      3.74 o
   5   3   6     4612.25     4388.46     59.47 o
   7   3   6     1912.23     1820.62     27.43 o
   9   3   6      620.35      591.92     11.11 o
  11   3   6      407.18      322.32     10.01 o
  13   3   6      864.92      853.45     17.89 o
  15   3   6      207.32      188.91      8.52 o
  17   3   6      345.56      367.10     20.49 o
  19   3   6       35.62       35.42      7.89 o
  21   3   6      239.32      279.40     13.86 o
 -28   4   6      184.53      198.81      9.27 o
 -26   4   6       59.27       86.36      7.61 o
 -24   4   6      277.61      299.34     11.30 o
 -22   4   6       76.92       91.26      9.02 o
 -20   4   6      160.93      168.09      8.29 o
 -18   4   6     1000.73     1016.99     15.35 o
 -16   4   6       12.04       20.71      3.85 o
 -14   4   6      649.70      700.37     13.43 o
 -12   4   6      396.95      353.95     11.16 o
 -10   4   6      706.26      647.39      9.95 o
  -8   4   6      377.07      322.57      7.02 o
  -6   4   6      972.98      974.36     14.27 o
  -4   4   6     2271.79     1835.55     25.30 o
  -2   4   6     9742.02    10016.30    131.17 o
   0   4   6        0.19       12.32      4.15 o
   2   4   6      966.09     1098.46     20.04 o
   4   4   6       97.01      151.35      6.11 o
   6   4   6        5.03        6.07      3.63 o
   8   4   6     1096.24     1053.24     18.25 o
  10   4   6      222.73      258.84     10.78 o
  12   4   6     2632.83     2404.53     44.74 o
  14   4   6       18.15        9.56      6.27 o
  16   4   6       44.30       13.63      6.62 o
  18   4   6       76.11      127.20      9.53 o
  20   4   6       80.08       92.96     10.24 o
 -25   5   6      117.21      146.24     10.79 o
 -23   5   6      146.21      141.64     11.91 o
 -21   5   6      232.33      273.24      9.72 o
 -19   5   6       10.23        3.21      4.26 o
 -17   5   6       21.90       25.53      4.34 o
 -15   5   6      231.66      238.79      8.28 o
 -13   5   6      473.75      491.62     10.75 o
 -11   5   6      617.55      494.96     14.70 o
  -9   5   6     1640.68     1620.54     24.22 o
  -7   5   6      998.66     1034.72     16.76 o
  -5   5   6        1.26        7.88      5.74 o
  -3   5   6     4818.38     4793.63     61.33 o
  -1   5   6      378.47      291.67      8.00 o
   1   5   6      362.99      394.06     14.84 o
   3   5   6     2406.36     2326.18     37.96 o
   5   5   6      208.05      218.62      8.82 o
   7   5   6      308.25      303.53     11.76 o
   9   5   6      867.17      866.01     24.83 o
  11   5   6     1061.51      885.50     39.47 o
  13   5   6       17.02       24.94      8.87 o
  15   5   6        6.46        4.03     13.12 o
  17   5   6       19.81       17.70      7.56 o
 -24   6   6        1.28       -8.33      8.33 o
 -22   6   6      121.72      113.35      6.43 o
 -20   6   6     1508.46     1499.28     29.10 o
 -18   6   6     1177.34     1134.21     26.69 o
 -16   6   6      652.93      659.78     19.08 o
 -14   6   6       78.88       70.54      9.31 o
 -12   6   6      473.24      497.75     14.08 o
 -10   6   6      175.91      211.61      9.11 o
  -8   6   6     3725.34     3725.19     60.76 o
  -6   6   6     1159.08     1168.75     22.96 o
  -4   6   6     1347.85     1270.57     23.90 o
  -2   6   6        7.26       -1.59      3.79 o
   0   6   6     2573.29     2573.37     35.71 o
   2   6   6       32.53       31.72      4.94 o
   4   6   6      206.81      202.38     10.52 o
   6   6   6      251.59      225.15     18.07 o
   8   6   6      330.86      311.07     15.67 o
  10   6   6       16.50       26.92      9.10 o
  12   6   6       43.09       25.19     10.55 o
  14   6   6       20.87       27.57     10.12 o
 -19   7   6     1108.98     1087.17     30.14 o
 -17   7   6       14.67       14.42      7.64 o
 -15   7   6      585.36      640.28     20.66 o
 -13   7   6       71.70       65.89      8.52 o
 -11   7   6      161.00      148.72     10.27 o
  -9   7   6       77.75       74.92      8.70 o
  -7   7   6      103.52      113.21      9.37 o
  -5   7   6      287.48      335.13     17.24 o
  -3   7   6      134.07      175.99     11.57 o
  -1   7   6     4520.95     4324.73     75.17 o
   1   7   6      871.67      871.29     19.67 o
   3   7   6      582.94      552.90     17.29 o
   5   7   6      734.06      769.55     21.33 o
   7   7   6       15.51       15.00      9.96 o
   9   7   6      384.74      384.31     28.03 o
  11   7   6       72.14       63.09     11.86 o
 -14   8   6      337.18      360.74     18.21 o
 -12   8   6       35.28       11.98     10.33 o
 -10   8   6      233.30      233.96     15.75 o
  -8   8   6      406.33      412.72     19.63 o
  -6   8   6      145.19      171.88     17.65 o
  -4   8   6       12.43       33.07     11.71 o
  -2   8   6        6.19        8.40     10.59 o
   0   8   6      423.17      416.14     20.29 o
   2   8   6       75.87      119.95     11.64 o
   4   8   6       74.84       76.46     16.96 o
 -31   1   7        1.12        5.15      7.22 o
 -29   1   7       23.98       23.87      7.27 o
 -27   1   7        1.43       -5.92      5.98 o
 -25   1   7       23.01       20.37     12.09 o
 -23   1   7      611.79      507.22     12.31 o
 -21   1   7      257.18      262.08      6.58 o
 -19   1   7     1382.81     1252.17     17.91 o
 -17   1   7     2362.44     2180.23     26.50 o
 -15   1   7     3794.42     4042.10     45.71 o
 -13   1   7     9903.51    10016.22    115.20 o
 -11   1   7     4426.76     4220.86     51.82 o
  -9   1   7     1349.37     1195.77     13.88 o
  -7   1   7      454.99      770.73      9.32 o
  -5   1   7     9191.78     8188.08    110.30 o
  -3   1   7     2133.70     1932.40     48.64 o
  -1   1   7     4112.74     4113.26     50.57 o
   1   1   7    19202.98    18916.28    242.60 o
   3   1   7     4625.69     5313.46     64.99 o
   5   1   7     3587.89     3784.54     51.20 o
   7   1   7     1376.93     1155.82     18.17 o
   9   1   7       35.58       42.67      6.31 o
  11   1   7      925.04      934.02     17.95 o
  13   1   7      139.88      131.07      6.63 o
  15   1   7     1221.76     1158.70     24.44 o
  17   1   7     1111.45     1046.14     34.11 o
  19   1   7        0.10        1.72      4.86 o
  21   1   7        0.36       -5.68      9.23 o
 -30   2   7       11.29        0.40      6.04 o
 -28   2   7        0.13       -3.38      6.20 o
 -26   2   7       95.45       65.28      6.92 o
 -24   2   7        5.36        0.99      4.04 o
 -22   2   7      307.67      277.74      7.11 o
 -20   2   7       96.45       91.41      3.94 o
 -18   2   7     1445.88     1419.61     16.38 o
 -16   2   7        0.24        6.25      1.88 o
 -14   2   7      305.18      240.85      5.87 o
 -12   2   7     2204.67     2072.18     23.53 o
 -10   2   7     3473.62     3622.66     41.19 o
  -8   2   7      401.00      435.78      6.46 o
  -6   2   7      237.18      144.38      5.97 o
  -4   2   7      393.17      534.61      9.58 o
  -2   2   7     3463.93     3427.00     50.89 o
   0   2   7    19339.20    19577.47    251.16 o
   2   2   7     1347.78     1246.27     19.12 o
   4   2   7     3259.90     3188.35     48.37 o
   6   2   7     1514.40     1529.47     23.28 o
   8   2   7       45.28       14.51      4.75 o
  10   2   7     1519.32     1375.29     24.96 o
  12   2   7      639.29      649.12     15.68 o
  14   2   7     2713.54     2565.94     46.84 o
  16   2   7      313.32      326.54     11.20 o
  18   2   7        0.90       13.92      6.11 o
  20   2   7        0.34        9.32      7.29 o
 -29   3   7      381.34      363.83     15.01 o
 -27   3   7      300.75      250.33     14.11 o
 -25   3   7      205.12      231.12      8.40 o
 -23   3   7       57.33       65.19      4.74 o
 -21   3   7      238.90      252.81      7.38 o
 -19   3   7       63.91       65.20      5.87 o
 -17   3   7     1208.61     1232.42     15.98 o
 -15   3   7      363.88      388.07      6.63 o
 -13   3   7     1646.78     1572.16     18.60 o
 -11   3   7      463.02      516.01      8.02 o
  -9   3   7     3636.07     3486.54     37.92 o
  -7   3   7      139.12      232.73      5.51 o
  -5   3   7     5055.64     5157.68     60.81 o
  -3   3   7      397.61      491.32     14.25 o
  -1   3   7     4235.58     3804.20     52.65 o
   1   3   7      195.58      120.31      5.37 o
   3   3   7        0.08        4.09      3.18 o
   5   3   7      331.20      325.95      9.46 o
   7   3   7       44.88       47.61      5.04 o
   9   3   7     1363.54     1273.05     29.87 o
  11   3   7      109.49       84.04      6.16 o
  13   3   7       28.49       19.09      5.29 o
  15   3   7     1124.11     1215.16     24.05 o
  17   3   7        9.29       13.25      6.49 o
  19   3   7       33.01       34.52      8.28 o
 -28   4   7        1.52       -0.13      4.90 o
 -26   4   7        2.43       -1.24      5.18 o
 -24   4   7       83.82      100.85      6.76 o
 -22   4   7     1061.30     1227.48     20.98 o
 -20   4   7     2550.94     2586.79     37.47 o
 -18   4   7      268.73      240.99      6.06 o
 -16   4   7      499.23      623.74     14.17 o
 -14   4   7      264.81      296.67      7.61 o
 -12   4   7      463.58      517.86      9.41 o
 -10   4   7       23.02       32.06      3.92 o
  -8   4   7      129.88      178.64      8.38 o
  -6   4   7     1928.37     2265.21     28.95 o
  -4   4   7       17.32       28.69      4.56 o
  -2   4   7     1007.22      940.80     17.66 o
   0   4   7        5.11        3.82      3.92 o
   2   4   7     1006.86     1080.38     22.82 o
   4   4   7      168.26      197.73      7.07 o
   6   4   7      167.08      168.92      6.75 o
   8   4   7     3136.48     2952.30     53.97 o
  10   4   7      394.42      391.08     13.53 o
  12   4   7      268.51      264.99     12.05 o
  14   4   7       35.42       31.35      9.80 o
  16   4   7        6.94        6.06      6.90 o
  18   4   7       51.93       43.61      8.12 o
 -27   5   7       10.41       -2.38      6.80 o
 -25   5   7       56.04       65.87     13.27 o
 -23   5   7      180.17      200.92     10.11 o
 -21   5   7      510.24      503.95     12.44 o
 -19   5   7      783.89      883.43     16.43 o
 -17   5   7     1372.59     1460.84     25.18 o
 -15   5   7      651.56      685.25     14.54 o
 -13   5   7      192.16      200.92      8.62 o
 -11   5   7      151.56      166.98      5.65 o
  -9   5   7      857.90      663.35     11.28 o
  -7   5   7        0.10       13.37      3.48 o
  -5   5   7     5535.47     5490.77     65.64 o
  -3   5   7      254.06      296.04      8.17 o
  -1   5   7     1414.10     1287.81     23.36 o
   1   5   7     6727.45     6584.83     97.22 o
   3   5   7      499.91      488.72     12.91 o
   5   5   7        1.06       -5.17      5.17 o
   7   5   7      698.50      575.34     16.79 o
   9   5   7       38.33       20.01      9.10 o
  11   5   7      110.46      111.69     11.26 o
  13   5   7      342.25      321.23     16.60 o
  15   5   7      126.17      223.11     14.70 o
 -24   6   7        0.00       -8.89      8.89 o
 -22   6   7       11.33       25.24      6.06 o
 -20   6   7        0.21        8.16      6.19 o
 -18   6   7     1386.71     1498.01     29.50 o
 -16   6   7        0.10       -6.07      6.88 o
 -14   6   7      336.20      302.78     11.25 o
 -12   6   7     1008.70      992.46     21.17 o
 -10   6   7       74.48       65.26      6.46 o
  -8   6   7      839.89      864.78     21.26 o
  -6   6   7     1394.67     1284.12     25.02 o
  -4   6   7      104.64      171.77      7.84 o
  -2   6   7      553.45      580.91     12.10 o
   0   6   7      972.36     1002.39     18.61 o
   2   6   7      335.71      297.70     12.43 o
   4   6   7      320.31      410.02     14.68 o
   6   6   7      504.68      517.52     16.75 o
   8   6   7       13.00       10.57      9.18 o
  10   6   7      242.27      280.04     15.80 o
  12   6   7      295.05      289.46     16.78 o
  14   6   7      217.65      234.50     16.07 o
 -19   7   7       44.54       77.10     12.59 o
 -17   7   7       27.49       12.12      7.84 o
 -15   7   7      263.62      278.48     13.56 o
 -13   7   7      543.86      557.97     15.78 o
 -11   7   7       58.81       42.19      8.09 o
  -9   7   7      534.37      572.48     17.68 o
  -7   7   7        0.18       -1.25      7.89 o
  -5   7   7      124.20      109.36     10.46 o
  -3   7   7      133.41      143.12     11.40 o
  -1   7   7        9.16       20.04      7.19 o
   1   7   7      672.59      627.87     18.54 o
   3   7   7        9.30        4.89      7.89 o
   5   7   7      396.26      444.61     16.70 o
   7   7   7       60.18       64.46     11.31 o
   9   7   7       39.42       56.61     14.83 o
 -12   8   7       43.34       29.37     21.10 o
 -10   8   7       17.67        6.05     10.32 o
  -8   8   7       90.66       56.11     10.43 o
  -6   8   7      447.78      439.43     29.49 o
  -4   8   7       82.68       85.85     13.30 o
  -2   8   7      670.09      683.61     25.35 o
   0   8   7      243.20      261.62     20.69 o
   2   8   7      141.87      168.75     13.88 o
 -32   0   8        7.85        1.20      9.91 o
 -30   0   8      651.51      605.49     31.52 o
 -28   0   8        3.66       -9.01      9.01 o
 -26   0   8       13.97        2.75      7.27 o
 -24   0   8       13.12       10.97      7.61 o
 -22   0   8      462.03      416.25     15.22 o
 -20   0   8     4722.00     4964.48     87.41 o
 -18   0   8     1068.91     1182.42     26.03 o
 -16   0   8    17736.80    17646.65    260.99 o
 -14   0   8    20599.06    23352.06    344.41 o
 -12   0   8      588.37      448.12      8.23 o
 -10   0   8     1932.02     1465.37     22.96 o
  -8   0   8    14509.05    14497.33    207.53 o
  -6   0   8     7166.02     6519.30    120.09 o
  -4   0   8     3251.23     2904.42     47.90 o
  -2   0   8    16791.99    17921.72    325.15 o
   0   0   8      347.93      231.22      8.59 o
   2   0   8      588.49      398.66     11.66 o
   4   0   8     6747.37     6851.72    127.59 o
   6   0   8    11166.38    10993.21    202.33 o
   8   0   8      127.11      128.20      7.37 o
  10   0   8     1172.25     1206.07     27.68 o
  12   0   8     2916.67     2583.26     52.50 o
  14   0   8      840.29      785.77     20.62 o
  16   0   8      194.74      172.91     21.61 o
  18   0   8        9.16       13.51     15.91 o
  20   0   8      434.85      409.16     33.02 o
 -31   1   8        9.00        6.64      7.49 o
 -29   1   8        4.28        2.56      6.54 o
 -27   1   8      690.01      583.81     20.68 o
 -25   1   8      124.53      108.85     13.62 o
 -23   1   8        1.41        1.35      4.22 o
 -21   1   8      424.03      405.60      8.46 o
 -19   1   8      515.79      491.54      9.05 o
 -17   1   8      375.86      312.77     15.71 o
 -15   1   8      852.61     1000.28     13.07 o
 -13   1   8     5282.15     5750.07     60.51 o
 -11   1   8     7097.55     7246.92     80.16 o
  -9   1   8       22.98       74.23      4.39 o
  -7   1   8     1877.54     1840.18     22.14 o
  -5   1   8      311.12      234.41      6.56 o
  -3   1   8     2830.74     2362.06     45.02 o
  -1   1   8     3623.64     3569.82     51.27 o
   1   1   8      581.42      505.90     11.41 o
   3   1   8     4873.54     4518.81     56.03 o
   5   1   8      155.15      205.09      6.32 o
   7   1   8     1371.20     1393.89     21.58 o
   9   1   8      452.63      474.98     10.22 o
  11   1   8        5.82       -3.33      4.10 o
  13   1   8      298.91      308.54     10.03 o
  15   1   8       23.80       25.78      6.00 o
  17   1   8      269.51      311.08     12.89 o
  19   1   8      193.91      174.58      8.86 o
 -32   2   8      136.83      186.62     12.68 o
 -30   2   8       12.43       23.62      6.92 o
 -28   2   8      451.67      370.52     15.76 o
 -26   2   8      175.50      191.59      9.12 o
 -24   2   8       38.32       20.23      4.36 o
 -22   2   8        3.89        6.82      2.81 o
 -20   2   8      340.46      327.27      5.96 o
 -18   2   8      150.41      158.28      4.08 o
 -16   2   8       38.93       14.30      3.18 o
 -14   2   8     3727.62     4152.56     47.23 o
 -12   2   8     1030.64      961.23     12.84 o
 -10   2   8       45.68       41.16      2.45 o
  -8   2   8      276.94      457.96     10.86 o
  -6   2   8      101.40      156.58      9.67 o
  -4   2   8      730.48      792.78     24.32 o
  -2   2   8     1689.64     1840.49     29.14 o
   0   2   8      550.95      603.70     11.08 o
   2   2   8       58.66      133.07      5.17 o
   4   2   8     1269.95     1309.93     22.74 o
   6   2   8      100.98       89.81      8.62 o
   8   2   8      305.96      254.84      9.03 o
  10   2   8      824.77      867.95     17.71 o
  12   2   8     2471.06     2437.94     44.79 o
  14   2   8      281.69      283.18     11.63 o
  16   2   8        1.08       -2.16      5.70 o
  18   2   8       24.70       18.33      7.03 o
  20   2   8      151.14      123.65     10.02 o
 -31   3   8        3.54       -3.30     17.41 o
 -29   3   8       18.96       25.25      5.93 o
 -27   3   8      145.87       91.56     19.81 o
 -25   3   8       27.04       28.27      4.27 o
 -23   3   8        0.15       -4.38      4.38 o
 -21   3   8      700.13      695.07     11.95 o
 -19   3   8        4.80        4.17      3.30 o
 -17   3   8      333.75      317.07      6.85 o
 -15   3   8      675.00      755.24     10.58 o
 -13   3   8     1620.83     1637.79     19.55 o
 -11   3   8      598.62      732.18     16.91 o
  -9   3   8        1.47        8.93      2.22 o
  -7   3   8       80.49       33.93      2.59 o
  -5   3   8     3255.13     3310.60     42.56 o
  -3   3   8      401.20      456.88      9.43 o
  -1   3   8     4808.35     4861.60     71.83 o
   1   3   8     5853.35     5627.57     75.35 o
   3   3   8     7012.85     6391.88     85.26 o
   5   3   8      976.79      869.02     15.62 o
   7   3   8     2737.50     2682.22     42.76 o
   9   3   8      299.93      288.28      9.72 o
  11   3   8      993.82     1091.55     21.54 o
  13   3   8      160.60      151.08      8.08 o
  15   3   8       52.57       65.03      7.83 o
  17   3   8       46.27       78.85      8.58 o
  19   3   8        6.24        3.22      7.87 o
 -28   4   8        9.53        4.88      4.97 o
 -26   4   8       12.85        7.91      5.54 o
 -24   4   8      434.73      483.08     11.93 o
 -22   4   8      718.39      704.88     13.82 o
 -20   4   8      358.04      366.99     12.40 o
 -18   4   8       63.20       53.71      3.22 o
 -16   4   8      780.03      776.54     11.33 o
 -14   4   8      268.48      279.18      6.27 o
 -12   4   8       10.73       22.98      3.67 o
 -10   4   8     1624.74     1410.16     19.33 o
  -8   4   8     2783.37     3181.22     39.44 o
  -6   4   8      189.80      171.63      5.00 o
  -4   4   8     2431.10     2249.00     33.07 o
  -2   4   8      146.52      113.47      6.84 o
   0   4   8      416.48      391.96     10.88 o
   2   4   8     3423.78     3427.41     48.28 o
   4   4   8     1698.43     1725.91     26.94 o
   6   4   8     3963.90     3805.39     53.49 o
   8   4   8       91.43       82.92      7.74 o
  10   4   8      635.57      715.01     22.89 o
  12   4   8       21.98       33.98      7.24 o
  14   4   8      152.39      146.93      9.93 o
  16   4   8      638.17      645.00     19.20 o
 -27   5   8      187.55      224.24     12.39 o
 -25   5   8       14.99       17.12      7.02 o
 -23   5   8      822.96      939.93     19.49 o
 -21   5   8       26.54       27.83      4.34 o
 -19   5   8      460.42      461.77     14.33 o
 -17   5   8     1638.37     1624.15     27.35 o
 -15   5   8      531.63      517.39     11.73 o
 -13   5   8      801.75      860.00     13.52 o
 -11   5   8      278.36      196.93      6.90 o
  -9   5   8     2065.70     1962.11     28.50 o
  -7   5   8      558.66      611.69     13.84 o
  -5   5   8      113.13       94.60      4.57 o
  -3   5   8     2974.43     2666.39     39.28 o
  -1   5   8      737.77      722.45     15.95 o
   1   5   8       51.16       75.65      6.59 o
   3   5   8       41.16       49.86      7.36 o
   5   5   8      256.32      186.77     11.96 o
   7   5   8       46.98       65.04      9.66 o
   9   5   8      337.58      307.71     15.94 o
  11   5   8      259.84      230.11     14.18 o
  13   5   8       18.29       30.58      9.94 o
  15   5   8       12.93       10.50     10.15 o
 -24   6   8      762.69      735.00     19.12 o
 -22   6   8        1.78        3.11      6.63 o
 -20   6   8     1662.92     1728.14     30.07 o
 -18   6   8      742.15      730.07     18.48 o
 -16   6   8        1.01       -3.36      6.43 o
 -14   6   8      513.28      526.82     14.74 o
 -12   6   8      629.51      679.67     15.55 o
 -10   6   8     1205.61     1135.66     23.29 o
  -8   6   8     2117.29     2055.97     36.20 o
  -6   6   8      305.61      343.44     11.89 o
  -4   6   8       51.69       59.42      6.86 o
  -2   6   8       10.06       15.10      4.81 o
   0   6   8     1183.34     1179.72     21.24 o
   2   6   8      309.79      282.57     12.26 o
   4   6   8      204.59      202.73     11.03 o
   6   6   8       87.49       59.43     10.38 o
   8   6   8        3.75        1.53      9.09 o
  10   6   8        8.04        2.05      9.85 o
  12   6   8       43.39       40.65     10.82 o
 -19   7   8      106.00       97.79     10.04 o
 -17   7   8      719.70      720.37     18.94 o
 -15   7   8        2.81       16.42      6.81 o
 -13   7   8        8.34       11.54      6.11 o
 -11   7   8      541.65      498.19     20.75 o
  -9   7   8        4.80        2.93      7.95 o
  -7   7   8      425.63      430.09     16.50 o
  -5   7   8      690.39      704.66     24.26 o
  -3   7   8     1464.44     1433.25     36.61 o
  -1   7   8        8.48        4.28     13.85 o
   1   7   8      712.90      649.05     18.95 o
   3   7   8      748.10      752.32     20.95 o
   5   7   8       13.37        2.49      7.58 o
   7   7   8      185.96      154.64     14.09 o
 -12   8   8       12.91        5.48      9.34 o
 -10   8   8      188.05      233.10     14.00 o
  -8   8   8        7.40       19.44     10.01 o
  -6   8   8      540.93      554.38     22.68 o
  -4   8   8      733.12      685.08     28.95 o
  -2   8   8      201.24      155.53     20.71 o
   0   8   8      161.56      198.42     13.21 o
 -33   1   9        0.59       -7.11      7.11 o
 -31   1   9        0.54       -6.83      6.83 o
 -29   1   9       11.96        9.25     10.06 o
 -27   1   9      634.17      534.46     15.91 o
 -25   1   9     3091.74     2802.89     53.09 o
 -23   1   9      102.36      138.08      8.19 o
 -21   1   9     2153.87     2152.74     29.00 o
 -19   1   9       72.88       81.39      4.52 o
 -17   1   9     1169.44     1138.60     17.26 o
 -15   1   9     7838.37     8215.36     90.85 o
 -13   1   9       17.59        5.86      1.64 o
 -11   1   9       37.48       51.60      2.95 o
  -9   1   9     4291.99     4124.30     43.15 o
  -7   1   9     2284.42     2457.31     31.20 o
  -5   1   9      358.22      194.10      5.88 o
  -3   1   9       30.94       61.37      3.79 o
  -1   1   9    12615.33    12873.83    153.81 o
   1   1   9     1080.71     1299.54     34.21 o
   3   1   9      731.61      710.34     11.88 o
   5   1   9      113.35      132.20      5.38 o
   7   1   9       18.71       46.85      5.57 o
   9   1   9      190.51      190.06      6.64 o
  11   1   9      290.57      267.66      9.43 o
  13   1   9      320.71      252.74     10.53 o
  15   1   9      341.70      278.75     15.47 o
  17   1   9        3.37        7.31      6.22 o
  19   1   9        7.89        7.22      7.50 o
 -32   2   9       48.02       45.51      8.24 o
 -30   2   9        2.09       -5.62      6.15 o
 -28   2   9       22.07       22.21      6.16 o
 -26   2   9       29.09       19.18      5.59 o
 -24   2   9      137.50      162.90      8.94 o
 -22   2   9       98.72       93.22      4.85 o
 -20   2   9       15.82       17.04      2.46 o
 -18   2   9       39.14       51.16      3.45 o
 -16   2   9     5953.08     6213.49     69.64 o
 -14   2   9      356.50      319.09      8.03 o
 -12   2   9      754.98      621.64      8.65 o
 -10   2   9      963.91      936.60     12.65 o
  -8   2   9     4043.28     4166.80     48.80 o
  -6   2   9     9333.88    10721.30    152.67 o
  -4   2   9     1640.41     1560.75     35.11 o
  -2   2   9     3805.42     3633.08     54.49 o
   0   2   9       41.03       33.12      3.41 o
   2   2   9     1703.65     1625.48     24.68 o
   4   2   9      145.65      157.95      6.71 o
   6   2   9      106.50      168.11      6.67 o
   8   2   9     8844.04     7965.40    116.34 o
  10   2   9     1812.42     1650.36     28.92 o
  12   2   9       72.21      108.38      8.20 o
  14   2   9       91.47       77.66      7.90 o
  16   2   9       21.37       25.38      6.35 o
  18   2   9       91.36       93.46      9.79 o
 -31   3   9      127.12      134.49     22.51 o
 -29   3   9        1.84      -11.26     11.26 o
 -27   3   9      225.50      228.20      9.85 o
 -25   3   9      133.35      118.45      4.83 o
 -23   3   9        2.61       -2.19      2.19 o
 -21   3   9      169.48      178.62      4.85 o
 -19   3   9      969.43     1125.46     25.49 o
 -17   3   9       25.53       37.92      4.03 o
 -15   3   9       23.81       14.17      4.32 o
 -13   3   9     1660.85     1571.22     26.65 o
 -11   3   9     9534.13     9856.03    102.82 o
  -9   3   9     1609.72     1877.79     23.21 o
  -7   3   9     2835.92     2766.65     34.24 o
  -5   3   9     1108.18      922.67     14.49 o
  -3   3   9       39.48       83.98      5.26 o
  -1   3   9        6.38        2.28      3.96 o
   1   3   9      819.66      816.61     15.50 o
   3   3   9     3112.70     2961.79     42.22 o
   5   3   9        5.94        1.05      3.86 o
   7   3   9       50.29       47.62      5.56 o
   9   3   9      297.53      316.87     12.21 o
  11   3   9      120.99      129.67      9.23 o
  13   3   9       47.97       74.37      8.05 o
  15   3   9        5.21       -0.34      6.45 o
  17   3   9       26.59       15.28      8.05 o
 -28   4   9        1.36       -4.72      4.72 o
 -26   4   9       44.19       42.82      8.28 o
 -24   4   9       53.52       59.44      5.41 o
 -22   4   9     1138.11     1149.67     18.80 o
 -20   4   9     1704.62     1770.05     22.59 o
 -18   4   9       63.22       73.80      4.23 o
 -16   4   9      432.10      439.96      8.32 o
 -14   4   9      327.75      316.55      7.25 o
 -12   4   9      192.36      164.13      7.08 o
 -10   4   9      103.11      134.94      6.02 o
  -8   4   9        5.62       10.25      2.88 o
  -6   4   9      209.87      215.47      9.96 o
  -4   4   9       36.69       37.12      4.00 o
  -2   4   9        8.01       16.64      3.82 o
   0   4   9     2429.99     2493.95     36.94 o
   2   4   9      886.87      865.35     20.33 o
   4   4   9      377.79      404.86     11.74 o
   6   4   9        7.84       19.93      5.34 o
   8   4   9       46.78       56.38      8.99 o
  10   4   9       49.27       57.53      9.85 o
  12   4   9      231.81      190.98     10.88 o
  14   4   9       56.53       56.15      8.43 o
  16   4   9      121.81      121.36     10.18 o
 -27   5   9       18.17       17.86      7.41 o
 -25   5   9        6.60        9.22      6.35 o
 -23   5   9       75.69       56.90      6.58 o
 -21   5   9     1713.84     1750.08     24.26 o
 -19   5   9     1828.93     1928.65     27.31 o
 -17   5   9       51.01       72.27      5.99 o
 -15   5   9      522.31      419.34     10.12 o
 -13   5   9      382.69      368.10      9.45 o
 -11   5   9     1612.81     1599.96     24.42 o
  -9   5   9      418.23      379.69     11.11 o
  -7   5   9       62.43       45.78      5.53 o
  -5   5   9      507.19      452.26     10.72 o
  -3   5   9     1451.46     1498.43     24.52 o
  -1   5   9     2367.29     2213.60     36.77 o
   1   5   9      817.98      812.06     17.84 o
   3   5   9     1839.95     1630.57     29.22 o
   5   5   9      664.59      618.37     17.66 o
   7   5   9       37.96       32.90      9.53 o
   9   5   9      436.10      443.27     23.45 o
  11   5   9      376.54      349.43     17.46 o
  13   5   9       18.24       29.34     10.51 o
 -24   6   9      121.15      150.70      8.66 o
 -22   6   9      237.01      268.30     10.06 o
 -20   6   9       21.47       25.93      6.84 o
 -18   6   9      245.02      227.03      9.89 o
 -16   6   9       42.15       57.45      6.66 o
 -14   6   9      583.39      598.20     16.20 o
 -12   6   9       21.61       27.39      8.95 o
 -10   6   9      116.35      141.40      8.68 o
  -8   6   9     1861.17     1874.35     34.04 o
  -6   6   9      184.15      199.35     10.24 o
  -4   6   9     1230.11     1247.16     19.94 o
  -2   6   9     3562.26     3709.77     53.77 o
   0   6   9        9.34        7.93      5.82 o
   2   6   9      327.61      368.04     14.59 o
   4   6   9      374.82      339.52     14.22 o
   6   6   9       39.38       22.46      9.59 o
   8   6   9      306.22      284.91     16.77 o
  10   6   9       29.54       45.56     11.31 o
 -19   7   9       29.31       31.36      7.67 o
 -17   7   9       58.38       84.77      7.86 o
 -15   7   9     1349.58     1441.11     29.33 o
 -13   7   9        2.09        1.46      6.57 o
 -11   7   9       77.04       99.57      8.67 o
  -9   7   9        8.73       14.16      9.36 o
  -7   7   9       67.14       70.70     18.22 o
  -5   7   9      255.11      264.97     15.42 o
  -3   7   9      311.38      332.31     13.99 o
  -1   7   9     1493.18     1311.65     33.34 o
   1   7   9      158.25      197.22     13.04 o
   3   7   9       53.71       65.87      9.34 o
   5   7   9       34.27       51.46      8.97 o
   7   7   9        4.17      -10.60     10.60 o
 -12   8   9        3.54       -0.33      9.38 o
 -10   8   9      384.25      438.42     18.35 o
  -8   8   9     1206.17     1235.58     35.59 o
  -6   8   9      175.14      175.97     18.46 o
  -4   8   9        0.48       -2.26     17.41 o
  -2   8   9      428.30      382.05     24.51 o
 -32   0  10       79.32       49.83     12.91 o
 -30   0  10        3.26        0.00      9.61 o
 -28   0  10        7.70       -7.80      7.80 o
 -26   0  10      106.75       95.50     10.77 o
 -24   0  10       13.43       19.44      7.89 o
 -22   0  10     5728.39     5749.86    120.25 o
 -20   0  10      720.59      796.08     17.84 o
 -18   0  10     4581.23     4952.69    103.66 o
 -16   0  10     2577.69     2967.80     53.71 o
 -14   0  10     6665.04     6336.58     92.41 o
 -12   0  10     1955.34     2019.60     31.33 o
 -10   0  10      321.28      212.83      5.94 o
  -8   0  10     9472.50    10069.03    184.48 o
  -6   0  10     9601.84    10216.65    187.44 o
  -4   0  10      769.84      624.29     13.37 o
  -2   0  10     1571.50     1655.86     34.74 o
   0   0  10     5883.84     5823.37     94.46 o
   2   0  10      381.18      456.33     14.15 o
   4   0  10     2587.71     2370.11     48.31 o
   6   0  10      586.09      606.75     17.24 o
   8   0  10      181.35      206.04     10.78 o
  10   0  10      998.59      899.48     23.41 o
  12   0  10       15.88       21.24      9.11 o
  14   0  10      102.17      122.28     24.02 o
  16   0  10      153.06      162.10     22.21 o
  18   0  10      340.10      414.57     35.42 o
 -33   1  10       67.95       79.31      9.87 o
 -31   1  10       25.65       22.10     10.66 o
 -29   1  10        8.34       -1.53      6.01 o
 -27   1  10       48.06       21.42      6.06 o
 -25   1  10       14.67        1.54      5.72 o
 -23   1  10      122.07      142.03      8.34 o
 -21   1  10      412.87      480.34      8.85 o
 -19   1  10     1200.20     1304.28     24.20 o
 -17   1  10     2486.23     2241.70     27.90 o
 -15   1  10      527.69      506.85      7.56 o
 -13   1  10      293.28      240.89      5.33 o
 -11   1  10      226.62      215.38      4.08 o
  -9   1  10     1789.11     1300.54     15.22 o
  -7   1  10       24.39       63.95      4.53 o
  -5   1  10       32.76       57.03      4.08 o
  -3   1  10     5623.93     5416.30     66.58 o
  -1   1  10      837.04      855.84     13.97 o
   1   1  10     1521.54     1365.25     25.37 o
   3   1  10     1551.44     1402.62     20.25 o
   5   1  10       16.79        0.92      3.23 o
   7   1  10        2.43       -3.44      3.44 o
   9   1  10      127.71      110.16      5.83 o
  11   1  10      559.82      662.52     15.60 o
  13   1  10      412.15      354.49     13.11 o
  15   1  10        0.43       -5.89      5.89 o
  17   1  10       12.04       13.33      9.37 o
 -32   2  10        5.90       -2.68      6.76 o
 -30   2  10       90.95      100.13      9.27 o
 -28   2  10       54.58       71.37      7.45 o
 -26   2  10       26.48       15.25      6.37 o
 -24   2  10       63.60       68.02      6.50 o
 -22   2  10     1476.51     1536.12     19.62 o
 -20   2  10     1592.70     1585.58     19.48 o
 -18   2  10      295.79      287.09     10.50 o
 -16   2  10      369.25      345.48     16.15 o
 -14   2  10      604.96      519.42     10.79 o
 -12   2  10       78.75      100.09      4.44 o
 -10   2  10        8.56       11.17      2.76 o
  -8   2  10     3592.09     3524.88     46.07 o
  -6   2  10     4199.29     4441.15     95.74 o
  -4   2  10      701.27      704.69     33.61 o
  -2   2  10        0.31        7.18      3.29 o
   0   2  10      586.31      547.13     11.19 o
   2   2  10      326.10      295.22      8.46 o
   4   2  10        3.14        6.47      3.20 o
   6   2  10     6411.15     6185.67     96.59 o
   8   2  10      433.52      466.99     12.97 o
  10   2  10       70.79       73.28      6.49 o
  12   2  10      162.07      133.64      9.07 o
  14   2  10      126.91      125.45      9.21 o
  16   2  10       18.38       16.16      7.61 o
 -31   3  10       52.31       21.91     18.01 o
 -29   3  10       21.94       20.01      6.53 o
 -27   3  10       27.19       40.81      5.60 o
 -25   3  10       87.61       79.66      4.29 o
 -23   3  10       19.88       14.16      3.39 o
 -21   3  10      679.20      668.46     13.02 o
 -19   3  10     3065.86     3262.09     38.68 o
 -17   3  10     1098.88     1023.53     14.48 o
 -15   3  10     4037.32     4283.71     49.46 o
 -13   3  10     3146.46     2930.32     34.86 o
 -11   3  10       84.59      137.65      5.02 o
  -9   3  10     6860.96     6806.86     76.36 o
  -7   3  10      178.92      152.96      5.19 o
  -5   3  10      449.02      416.69     14.98 o
  -3   3  10     5631.52     5253.44     77.84 o
  -1   3  10      132.64      132.13      9.82 o
   1   3  10        3.67        2.83      3.81 o
   3   3  10      114.48       71.35      5.52 o
   5   3  10     1844.49     1755.95     27.67 o
   7   3  10       30.99       26.00      5.45 o
   9   3  10      141.21      137.20      9.15 o
  11   3  10      183.69      176.39     10.26 o
  13   3  10      182.64      157.56     10.26 o
  15   3  10        7.50       13.19      7.17 o
 -28   4  10       46.90       41.14      5.62 o
 -26   4  10      148.49      184.89      9.44 o
 -24   4  10      172.01      196.96      9.03 o
 -22   4  10       26.45       19.58      4.96 o
 -20   4  10      232.42      244.01      8.40 o
 -18   4  10        6.42        4.70      3.36 o
 -16   4  10      427.50      409.44      9.51 o
 -14   4  10     1888.39     2017.86     28.98 o
 -12   4  10      274.26      254.19      7.11 o
 -10   4  10     1952.23     2003.94     26.91 o
  -8   4  10      906.06      879.56     13.19 o
  -6   4  10      458.34      464.13      9.06 o
  -4   4  10      566.72      546.70     11.66 o
  -2   4  10     1571.89     1501.42     24.25 o
   0   4  10     8536.93     8240.39    111.80 o
   2   4  10     1286.72     1244.18     21.23 o
   4   4  10     3274.06     3028.63     48.58 o
   6   4  10      303.49      263.90     19.32 o
   8   4  10       68.77      107.61     10.92 o
  10   4  10     1228.57     1273.19     34.18 o
  12   4  10       16.40        6.89      9.20 o
  14   4  10      484.69      476.93     17.08 o
 -27   5  10        1.38       -3.85      6.81 o
 -25   5  10      127.88      145.94      9.11 o
 -23   5  10      161.41      174.69      6.87 o
 -21   5  10       18.31       22.11      4.99 o
 -19   5  10      148.48      147.73     10.83 o
 -17   5  10      416.97      414.71      9.79 o
 -15   5  10      222.94      275.55      8.38 o
 -13   5  10       15.88       11.01      5.74 o
 -11   5  10      601.17      666.93     15.76 o
  -9   5  10       10.58       -2.23      4.53 o
  -7   5  10      107.69      131.60      7.01 o
  -5   5  10       76.49       67.94      5.25 o
  -3   5  10      167.52      162.00     11.82 o
  -1   5  10      304.89      297.26     17.30 o
   1   5  10      171.48      233.28     11.41 o
   3   5  10     1025.84      912.08     19.81 o
   5   5  10      132.96      100.19     11.14 o
   7   5  10        4.51        0.75     10.79 o
   9   5  10       37.91       38.26     10.51 o
  11   5  10      211.85      282.58     16.63 o
  13   5  10        0.04       -9.75      9.75 o
 -24   6  10      292.97      304.49     10.56 o
 -22   6  10       90.81      103.25      7.17 o
 -20   6  10      308.31      304.53     12.15 o
 -18   6  10      146.74      148.54      9.33 o
 -16   6  10      929.87      887.94     20.52 o
 -14   6  10      584.72      588.75     16.45 o
 -12   6  10       24.76       28.24      9.41 o
 -10   6  10      478.02      446.76     19.87 o
  -8   6  10      566.24      608.17     18.15 o
  -6   6  10      306.64      318.92     11.16 o
  -4   6  10      136.16      125.16      8.50 o
  -2   6  10     1341.05     1207.13     21.92 o
   0   6  10      199.37      174.98     10.42 o
   2   6  10     1517.49     1454.35     31.69 o
   4   6  10       19.38        4.07      7.78 o
   6   6  10        0.73        2.89      9.87 o
   8   6  10        1.09        1.02     10.10 o
 -19   7  10      346.79      338.65     13.37 o
 -17   7  10       95.77      106.90      9.46 o
 -15   7  10       13.74       26.27      7.68 o
 -13   7  10     1305.57     1368.19     28.40 o
 -11   7  10      441.47      417.89     16.05 o
  -9   7  10     1331.03     1300.24     35.05 o
  -7   7  10      865.90      940.86     28.44 o
  -5   7  10        7.83        6.10     10.95 o
  -3   7  10      328.46      351.46     21.95 o
  -1   7  10      330.63      308.64     15.22 o
   1   7  10       19.84       16.39      8.90 o
   3   7  10       27.07       -4.54      7.92 o
   5   7  10        3.53       -7.64     10.29 o
  -8   8  10      119.30      123.98     17.53 o
  -6   8  10      297.14      317.01     61.24 o
 -33   1  11       11.32       13.45      7.99 o
 -31   1  11      368.73      298.09     18.82 o
 -29   1  11        0.00        0.28      5.51 o
 -27   1  11      159.70      169.47     16.68 o
 -25   1  11       49.39       21.44      5.86 o
 -23   1  11       24.20       53.11     10.91 o
 -21   1  11      180.56      155.04      7.48 o
 -19   1  11     1459.80     1493.92     20.58 o
 -17   1  11       77.07       60.37      4.08 o
 -15   1  11       31.12       98.03      5.22 o
 -13   1  11       59.70       44.81      3.77 o
 -11   1  11        0.76        2.93      1.72 o
  -9   1  11       14.57       33.47      3.46 o
  -7   1  11      632.20      665.65     10.86 o
  -5   1  11     4083.38     4403.10     54.86 o
  -3   1  11      305.33      310.78     15.31 o
  -1   1  11      540.43      478.12      9.68 o
   1   1  11     1088.76     1160.56     19.05 o
   3   1  11      112.52      116.79      5.06 o
   5   1  11      110.19       84.91      5.30 o
   7   1  11     1031.23      908.58     16.69 o
   9   1  11     2107.38     1853.96     28.92 o
  11   1  11      566.31      600.13     15.24 o
  13   1  11      268.89      298.63     12.09 o
  15   1  11      232.06      225.69     12.48 o
  17   1  11        1.10       -3.33      6.92 o
 -32   2  11       40.21       28.27      7.80 o
 -30   2  11       36.72       40.08     11.85 o
 -28   2  11      218.52      182.40      9.40 o
 -26   2  11      132.76      116.35     12.18 o
 -24   2  11        2.49        4.40      7.70 o
 -22   2  11     1970.38     1820.61     24.55 o
 -20   2  11      284.38      309.77      6.70 o
 -18   2  11      896.96      829.37     12.26 o
 -16   2  11      314.43      365.56      7.50 o
 -14   2  11     1195.00     1069.15     14.56 o
 -12   2  11     2017.24     2059.96     25.33 o
 -10   2  11     1037.68      908.44     11.56 o
  -8   2  11     3197.84     2922.32     35.13 o
  -6   2  11     5899.34     5981.82     79.59 o
  -4   2  11     5416.22     5410.25     67.02 o
  -2   2  11      256.33      267.99      6.97 o
   0   2  11     4627.61     4354.49     59.76 o
   2   2  11     5113.64     4720.68     64.69 o
   4   2  11      465.77      510.72     13.92 o
   6   2  11     3935.27     3872.37     60.09 o
   8   2  11      419.55      405.51     12.21 o
  10   2  11       11.34        8.34      6.18 o
  12   2  11       70.31      101.28      8.81 o
  14   2  11        0.00       -1.50      6.55 o
  16   2  11      391.28      441.38     17.84 o
 -31   3  11        0.35       -5.81     10.89 o
 -29   3  11        1.88      -11.62     11.62 o
 -27   3  11       50.68       44.68      3.90 o
 -25   3  11       70.14       81.28      7.08 o
 -23   3  11      456.57      431.29     11.66 o
 -21   3  11      316.35      315.01      8.25 o
 -19   3  11       15.96        5.57      4.74 o
 -17   3  11     1343.31     1346.99     18.15 o
 -15   3  11        2.42       11.56      2.84 o
 -13   3  11      879.76      817.83     18.18 o
 -11   3  11      110.68      162.69      7.62 o
  -9   3  11     1104.66     1092.75     14.16 o
  -7   3  11      631.20      443.12      9.13 o
  -5   3  11      532.11      590.53     13.17 o
  -3   3  11        1.70        1.48      4.18 o
  -1   3  11      120.29      136.27      9.69 o
   1   3  11     2148.39     1953.70     29.94 o
   3   3  11      104.65       97.19      6.21 o
   5   3  11     1221.77     1217.43     23.34 o
   7   3  11      263.55      289.66     10.95 o
   9   3  11       73.83       77.66      8.04 o
  11   3  11       56.11       81.98      8.56 o
  13   3  11       15.15       13.32      7.26 o
  15   3  11       76.12       71.72      9.22 o
 -30   4  11       83.25       94.37      7.22 o
 -28   4  11       38.04       36.92      5.89 o
 -26   4  11      126.69      125.69      8.23 o
 -24   4  11        2.18        4.55      3.64 o
 -22   4  11       35.76       39.62      6.31 o
 -20   4  11       18.75        6.15      4.91 o
 -18   4  11      104.54       98.79      5.30 o
 -16   4  11       11.07       16.79      3.98 o
 -14   4  11       55.72       85.45      5.76 o
 -12   4  11      249.36      313.17     10.43 o
 -10   4  11      488.61      508.95     14.10 o
  -8   4  11       76.17       85.62      3.77 o
  -6   4  11       24.68       33.69      4.29 o
  -4   4  11      355.93      369.56      9.88 o
  -2   4  11      451.02      494.40     13.76 o
   0   4  11     9063.72     8603.24    116.91 o
   2   4  11        7.77       31.04      5.79 o
   4   4  11        8.67        7.39      5.68 o
   6   4  11      171.43      164.49     12.23 o
   8   4  11      222.47      233.71     16.95 o
  10   4  11        5.23        6.96      9.52 o
  12   4  11       14.18       42.04     10.75 o
 -27   5  11       20.56       24.72      6.85 o
 -25   5  11      179.65      196.82      7.81 o
 -23   5  11       22.05       29.44      5.04 o
 -21   5  11      218.48      237.18     10.52 o
 -19   5  11      931.39      955.07     17.26 o
 -17   5  11      839.99      810.56     18.61 o
 -15   5  11        1.69        3.38      4.47 o
 -13   5  11     3020.40     2876.55     48.28 o
 -11   5  11      209.51      204.54     10.25 o
  -9   5  11      245.86      310.43     10.75 o
  -7   5  11     1116.95     1140.75     18.31 o
  -5   5  11      480.15      487.60     11.70 o
  -3   5  11      128.35      180.82     13.15 o
  -1   5  11      777.71      738.95     17.28 o
   1   5  11       45.73       80.67      7.80 o
   3   5  11       58.40       80.49      8.78 o
   5   5  11      429.62      467.35     22.35 o
   7   5  11      190.25      230.07     19.36 o
   9   5  11       70.32       94.23     12.55 o
  11   5  11        0.02       -3.13      9.96 o
 -24   6  11       13.23       11.82      7.19 o
 -22   6  11        2.56       -2.19      6.96 o
 -20   6  11      330.07      417.84     15.32 o
 -18   6  11      505.86      577.68     25.22 o
 -16   6  11      115.43      113.46      9.68 o
 -14   6  11      331.20      365.92     15.69 o
 -12   6  11      307.99      355.56     14.47 o
 -10   6  11      242.78      273.76     12.65 o
  -8   6  11      680.99      715.68     20.35 o
  -6   6  11      182.96      186.10      7.13 o
  -4   6  11      319.23      341.18     12.65 o
  -2   6  11      217.97      226.85      9.07 o
   0   6  11       89.30      117.07      9.76 o
   2   6  11     1046.30     1041.76     25.65 o
   4   6  11      210.63      250.79     15.67 o
   6   6  11      564.57      586.63     23.38 o
   8   6  11       51.68       60.02     12.48 o
 -19   7  11       19.97       25.77      8.40 o
 -17   7  11      170.67      184.54     14.99 o
 -15   7  11        5.05        2.61      7.82 o
 -13   7  11        9.45        9.25      7.80 o
 -11   7  11      307.62      344.04     14.97 o
  -9   7  11        0.98       12.80     11.20 o
  -7   7  11      864.71      798.14     26.10 o
  -5   7  11       23.90       29.01     10.94 o
  -3   7  11      198.61      197.03     12.17 o
  -1   7  11      197.37      210.78     13.36 o
   1   7  11      109.41       75.49     11.13 o
   3   7  11       68.73       64.15     11.03 o
 -32   0  12       91.93      121.75     13.05 o
 -30   0  12        3.80        0.92      8.22 o
 -28   0  12     2167.09     2055.23     59.29 o
 -26   0  12     1276.02     1013.24     33.81 o
 -24   0  12     1084.18     1191.54     37.79 o
 -22   0  12      298.46      270.12     13.49 o
 -20   0  12     6578.00     6588.80    136.77 o
 -18   0  12      333.28      303.29     10.47 o
 -16   0  12     3287.07     3000.15     45.41 o
 -14   0  12     1788.91     1387.36     22.91 o
 -12   0  12        0.89        0.58      2.66 o
 -10   0  12     1506.45     1668.65     29.83 o
  -8   0  12     1425.01     1730.91     36.02 o
  -6   0  12       27.13       41.53      4.55 o
  -4   0  12      876.81     1074.94     21.64 o
  -2   0  12     2469.92     2399.96     49.19 o
   0   0  12      501.89      484.93     13.01 o
   2   0  12      289.67      328.12     12.86 o
   4   0  12     3626.20     3308.86     66.56 o
   6   0  12     1295.56     1230.31     29.74 o
   8   0  12      173.19      210.13     11.09 o
  10   0  12       20.92       23.27      6.71 o
  12   0  12      299.42      318.63     16.10 o
  14   0  12      225.05      189.59     12.98 o
  16   0  12      214.33      223.64     28.82 o
 -33   1  12        4.57        2.91      8.44 o
 -31   1  12        9.70       26.58      6.65 o
 -29   1  12      132.13      154.00      9.38 o
 -27   1  12      173.02      122.09      8.62 o
 -25   1  12      192.76      218.34     10.28 o
 -23   1  12      499.08      483.88     15.33 o
 -21   1  12     1065.33     1180.38     19.85 o
 -19   1  12     1371.89     1377.99     19.03 o
 -17   1  12       43.95       35.72      3.10 o
 -15   1  12      713.17      623.63     10.13 o
 -13   1  12     2298.86     2413.90     26.58 o
 -11   1  12      367.08      354.69      6.41 o
  -9   1  12     5126.11     5202.70     59.97 o
  -7   1  12     2464.80     2555.28     33.43 o
  -5   1  12     2429.99     2251.71     28.03 o
  -3   1  12      403.03      324.08      9.04 o
  -1   1  12       53.11       66.37      5.23 o
   1   1  12      203.39      177.45      6.82 o
   3   1  12        0.52        0.76      3.42 o
   5   1  12     1212.59     1152.12     20.00 o
   7   1  12      716.54      693.71     14.38 o
   9   1  12       23.89       35.39      4.93 o
  11   1  12      117.52      107.01      8.88 o
  13   1  12        0.19       -1.35      6.87 o
  15   1  12       52.48       82.06      9.84 o
 -32   2  12       12.74        7.31      7.10 o
 -30   2  12        0.03        0.94      5.70 o
 -28   2  12        5.70        3.74      5.53 o
 -26   2  12      299.25      254.63     15.56 o
 -24   2  12       50.81       46.56      6.18 o
 -22   2  12      223.95      207.98     11.36 o
 -20   2  12      367.25      432.90     15.20 o
 -18   2  12       55.21       86.77      4.03 o
 -16   2  12      305.03      271.24     10.33 o
 -14   2  12     1921.70     1941.62     26.08 o
 -12   2  12      229.31      240.71     14.31 o
 -10   2  12       77.15      108.11      7.67 o
  -8   2  12       35.88       35.07      3.23 o
  -6   2  12      167.24      183.62      7.74 o
  -4   2  12       10.81       16.57      3.49 o
  -2   2  12     2056.69     2038.83     28.13 o
   0   2  12       89.62       73.30      8.50 o
   2   2  12       50.57      107.08      6.18 o
   4   2  12     3027.56     3026.05     48.54 o
   6   2  12      997.62     1067.60     21.54 o
   8   2  12        1.01       -5.20      5.20 o
  10   2  12       85.22       59.04      7.88 o
  12   2  12       87.15       73.12      8.55 o
  14   2  12       30.55       35.59     11.50 o
 -31   3  12        8.42       -4.13      7.73 o
 -29   3  12       80.85       85.14      7.11 o
 -27   3  12       13.76       22.23      4.14 o
 -25   3  12      173.28      171.73      6.37 o
 -23   3  12      610.92      611.06     11.94 o
 -21   3  12        0.08        4.77      3.76 o
 -19   3  12        1.18        2.23      3.60 o
 -17   3  12       39.25       51.08      4.18 o
 -15   3  12       28.61       10.27      3.33 o
 -13   3  12      235.77      234.22      7.08 o
 -11   3  12     1457.11     1501.58     20.59 o
  -9   3  12      437.12      446.81      9.72 o
  -7   3  12      175.40      206.99      7.03 o
  -5   3  12     2541.37     2408.17     38.79 o
  -3   3  12        6.59       26.31      5.23 o
  -1   3  12      124.61      111.07      6.88 o
   1   3  12       46.25       31.02      5.86 o
   3   3  12      214.40      252.99      9.87 o
   5   3  12        1.87       -1.04      6.20 o
   7   3  12       31.62       24.51      8.92 o
   9   3  12        0.26        3.70      6.54 o
  11   3  12       27.93        8.82      9.01 o
  13   3  12       43.24       30.43      8.19 o
 -28   4  12       33.94       49.77      4.49 o
 -26   4  12      160.42      177.22      6.98 o
 -24   4  12      112.94      126.17      6.25 o
 -22   4  12     1126.72     1129.48     18.89 o
 -20   4  12      915.74      812.94     15.24 o
 -18   4  12      165.97      138.43      6.22 o
 -16   4  12     1689.08     1726.25     24.63 o
 -14   4  12      219.09      201.91      6.80 o
 -12   4  12     2762.39     2789.36     36.66 o
 -10   4  12      520.24      532.40     12.16 o
  -8   4  12       23.87       23.25      3.44 o
  -6   4  12     2549.93     2376.81     35.71 o
  -4   4  12      170.79      169.98      7.38 o
  -2   4  12     4906.33     4573.16     64.79 o
   0   4  12      700.03      709.09     19.13 o
   2   4  12     2444.37     2364.64     39.89 o
   4   4  12      255.23      247.88     16.25 o
   6   4  12        0.07        8.43     14.64 o
   8   4  12     1668.44     1722.31     42.75 o
  10   4  12      253.76      307.98     20.45 o
  12   4  12      144.69      191.49     15.40 o
 -27   5  12       19.58       10.75     10.25 o
 -25   5  12       55.00       72.12      6.21 o
 -23   5  12      329.71      282.60      8.92 o
 -21   5  12      297.79      315.83      9.58 o
 -19   5  12        7.87       -2.43      4.46 o
 -17   5  12      640.02      591.00     14.06 o
 -15   5  12       23.80       35.16      5.43 o
 -13   5  12       19.05       18.97      5.58 o
 -11   5  12      334.47      304.03     11.06 o
  -9   5  12        1.08       -3.01      4.85 o
  -7   5  12      132.39      116.59      6.07 o
  -5   5  12       11.38       24.29      4.85 o
  -3   5  12       68.83       47.20      6.36 o
  -1   5  12       44.67       37.19      6.68 o
   1   5  12       44.50       46.75      7.01 o
   3   5  12      472.79      456.37     25.98 o
   5   5  12      170.99      146.52     13.28 o
   7   5  12       52.69       42.86     11.16 o
   9   5  12       93.42       71.37     15.34 o
 -24   6  12        0.07       -8.24      8.24 o
 -22   6  12      623.01      577.54     16.20 o
 -20   6  12       36.61       76.21      8.80 o
 -18   6  12        1.46       -6.56      6.56 o
 -16   6  12      970.35     1051.56     26.37 o
 -14   6  12      475.14      523.33     17.82 o
 -12   6  12       18.01        9.65      8.90 o
 -10   6  12      137.89      147.74     10.55 o
  -8   6  12      107.78      107.72      9.64 o
  -6   6  12      521.54      517.51     12.36 o
  -4   6  12      401.12      370.27     12.31 o
  -2   6  12      442.88      391.23     13.26 o
   0   6  12      180.18      185.37     11.27 o
   2   6  12      214.34      222.46     12.39 o
   4   6  12       42.54       33.25     11.07 o
   6   6  12       80.14      100.13     13.09 o
 -17   7  12       13.40       10.11      8.26 o
 -15   7  12      361.78      411.80     16.84 o
 -13   7  12      164.38      196.95     14.47 o
 -11   7  12     1106.36     1083.70     27.68 o
  -9   7  12      136.28      129.93     13.47 o
  -7   7  12      108.43      131.46     26.67 o
  -5   7  12      121.11      119.60      9.12 o
  -3   7  12      158.85      173.27     19.26 o
  -1   7  12        0.85        6.29      8.82 o
   1   7  12      289.43      297.87     16.45 o
 -33   1  13      236.15      208.54     11.45 o
 -31   1  13       97.44      139.52     10.96 o
 -29   1  13       59.20      100.21      8.41 o
 -27   1  13       36.23       23.11      6.35 o
 -25   1  13      342.55      338.79     15.43 o
 -23   1  13      708.06      716.95     23.44 o
 -21   1  13        0.53       -2.34      4.08 o
 -19   1  13      177.60      175.39      6.90 o
 -17   1  13       96.82       96.85      5.57 o
 -15   1  13      377.36      340.68      7.93 o
 -13   1  13     1100.69     1072.61     15.87 o
 -11   1  13       80.06       96.82      8.30 o
  -9   1  13     5441.29     5392.81     66.74 o
  -7   1  13       14.16       19.96      3.60 o
  -5   1  13     3672.47     3865.41     46.00 o
  -3   1  13      193.08      143.81      6.06 o
  -1   1  13     2031.85     1888.74     25.56 o
   1   1  13      185.24      185.84      8.13 o
   3   1  13      606.76      525.57     12.32 o
   5   1  13      594.69      505.91     12.28 o
   7   1  13      630.63      597.26     13.41 o
   9   1  13       39.90       29.17      5.06 o
  11   1  13       70.93       97.45      8.80 o
  13   1  13       40.82       71.64      9.71 o
 -32   2  13        9.62       11.45      6.36 o
 -30   2  13        1.43       -5.65      5.65 o
 -28   2  13       35.70       52.08      6.94 o
 -26   2  13      298.48      284.87     11.69 o
 -24   2  13     1412.39     1300.86     23.89 o
 -22   2  13     1697.33     1755.34     28.56 o
 -20   2  13     4757.02     4586.47     56.76 o
 -18   2  13     1080.72     1212.79     18.05 o
 -16   2  13      710.18      744.46     12.66 o
 -14   2  13     4853.27     5075.24     59.07 o
 -12   2  13      860.95      824.91     10.56 o
 -10   2  13     4282.53     4124.03     46.44 o
  -8   2  13      189.77      128.69      5.19 o
  -6   2  13     2834.54     2603.22     37.62 o
  -4   2  13     1180.97     1013.21     17.27 o
  -2   2  13      225.33      255.70      7.72 o
   0   2  13     7294.90     6790.50     84.35 o
   2   2  13     1798.15     1687.95     27.21 o
   4   2  13       21.15       31.28      6.16 o
   6   2  13        3.30        4.43      5.42 o
   8   2  13        1.75        5.46      6.48 o
  10   2  13      641.75      613.03     18.16 o
  12   2  13       91.98      100.90      9.72 o
 -31   3  13       28.86       40.90      6.58 o
 -29   3  13       69.31       87.15      9.23 o
 -27   3  13      181.02      189.11      6.30 o
 -25   3  13       11.82       16.87      3.98 o
 -23   3  13      104.72      115.28      6.43 o
 -21   3  13     1084.63     1098.37     19.30 o
 -19   3  13     3069.82     2993.65     38.99 o
 -17   3  13       14.19       19.87      3.78 o
 -15   3  13       67.81       83.59      4.76 o
 -13   3  13       15.66        2.26      3.06 o
 -11   3  13      662.52      760.22     11.23 o
  -9   3  13      195.86      225.60      6.10 o
  -7   3  13     1747.17     1742.59     27.03 o
  -5   3  13      529.21      514.70     13.01 o
  -3   3  13       76.13       74.64      6.34 o
  -1   3  13      724.31      672.51     15.99 o
   1   3  13       40.72       40.37      7.16 o
   3   3  13       15.13       15.58      7.36 o
   5   3  13      333.33      273.42     12.62 o
   7   3  13      247.41      257.84     15.15 o
   9   3  13      236.91      211.34     14.61 o
  11   3  13        1.10        0.58      7.48 o
 -28   4  13       31.75       24.06      4.30 o
 -26   4  13       31.67       40.44      5.86 o
 -24   4  13       22.76       24.91      4.61 o
 -22   4  13       58.87       57.30      5.33 o
 -20   4  13      292.45      264.33      8.50 o
 -18   4  13       11.28        9.54      4.96 o
 -16   4  13      203.29      203.59      7.12 o
 -14   4  13      530.47      580.76     13.35 o
 -12   4  13      582.49      555.53     11.65 o
 -10   4  13        1.43        5.77      3.68 o
  -8   4  13      915.63      897.66     19.87 o
  -6   4  13     1847.48     1849.22     29.32 o
  -4   4  13       48.26       45.08      5.14 o
  -2   4  13      499.94      560.78     14.98 o
   0   4  13      554.21      543.04     14.90 o
   2   4  13      143.39      172.80      9.27 o
   4   4  13       91.35       98.19     13.17 o
   6   4  13       11.17       15.38      9.95 o
   8   4  13       97.72      126.11     13.61 o
  10   4  13       10.27       31.36     11.44 o
 -27   5  13       67.53       67.60      6.19 o
 -25   5  13       76.08       87.90      6.06 o
 -23   5  13       72.76       69.68      5.73 o
 -21   5  13      109.68      106.50      6.44 o
 -19   5  13      327.90      300.41     10.35 o
 -17   5  13      185.62      184.87      8.38 o
 -15   5  13      106.70      113.14      7.91 o
 -13   5  13       78.98       96.54      7.53 o
 -11   5  13      188.25      251.75     10.48 o
  -9   5  13       28.65       25.30      5.17 o
  -7   5  13      760.61      715.72     14.84 o
  -5   5  13        0.76        6.07      5.13 o
  -3   5  13     1128.31     1069.03     22.19 o
  -1   5  13     1929.36     1877.23     33.72 o
   1   5  13       21.43       24.80      7.67 o
   3   5  13      359.76      370.32     18.35 o
   5   5  13       61.68       81.92     12.77 o
   7   5  13        5.13        6.70     10.39 o
 -22   6  13       18.23       21.36      7.55 o
 -20   6  13       79.18       95.46     11.05 o
 -18   6  13      123.97      143.07     14.78 o
 -16   6  13      961.92     1057.52     26.59 o
 -14   6  13      386.91      367.65     24.26 o
 -12   6  13      109.16      110.93     13.22 o
 -10   6  13      506.23      507.87     17.76 o
  -8   6  13      134.28      161.43     10.75 o
  -6   6  13       39.38       66.22      6.43 o
  -4   6  13       29.52       24.40      6.13 o
  -2   6  13        1.39        2.83      9.24 o
   0   6  13      105.98      142.21     10.81 o
   2   6  13      505.06      436.78     19.02 o
   4   6  13      681.99      712.83     26.74 o
 -17   7  13       72.69       56.86      9.51 o
 -15   7  13        2.26        6.89      8.41 o
 -13   7  13      559.43      585.66     19.83 o
 -11   7  13        1.36       -9.52      9.52 o
  -9   7  13      179.97      173.11     14.86 o
  -7   7  13        6.94       13.95     11.05 o
  -5   7  13       35.44       27.82      7.11 o
  -3   7  13       21.33       45.69      9.23 o
 -32   0  14        6.58       -3.96      8.86 o
 -30   0  14      287.99      273.17     18.31 o
 -28   0  14      808.02      728.18     51.03 o
 -26   0  14      204.45      178.67     13.82 o
 -24   0  14     1580.37     1622.88     48.39 o
 -22   0  14      155.18      171.03     13.19 o
 -20   0  14     5669.03     5534.56    135.75 o
 -18   0  14     2807.47     2854.17     50.08 o
 -16   0  14      625.60      626.56     12.56 o
 -14   0  14       36.65       42.74      3.98 o
 -12   0  14      102.08      126.06      5.78 o
 -10   0  14       98.03       60.61      6.32 o
  -8   0  14     1623.08     1333.97     25.99 o
  -6   0  14     2159.15     2105.63     38.09 o
  -4   0  14     2289.16     1995.19     36.77 o
  -2   0  14       54.49       39.40      5.46 o
   0   0  14        1.66        9.49      5.84 o
   2   0  14     1690.29     1620.71     37.33 o
   4   0  14      145.26      132.90     13.99 o
   6   0  14      909.42      868.85     24.68 o
   8   0  14       14.73       12.55      6.84 o
  10   0  14      200.86      267.94     13.63 o
  12   0  14      167.55      180.37     15.91 o
 -33   1  14       29.47       26.38      7.46 o
 -31   1  14        9.53       11.98      6.62 o
 -29   1  14      267.59      238.40     11.64 o
 -27   1  14       56.66       62.69      7.57 o
 -25   1  14      246.22      223.26     10.76 o
 -23   1  14        1.84        1.86      5.84 o
 -21   1  14      417.70      391.16     14.52 o
 -19   1  14       69.09       60.33      3.90 o
 -17   1  14      607.86      568.26     10.03 o
 -15   1  14      513.74      558.56      8.71 o
 -13   1  14       65.64      101.77      5.43 o
 -11   1  14     2603.49     2414.48     30.51 o
  -9   1  14       18.08       36.21      3.91 o
  -7   1  14     1696.50     1641.41     23.51 o
  -5   1  14     2643.31     2555.82     32.09 o
  -3   1  14        1.39        3.57      2.91 o
  -1   1  14     1395.23     1323.65     20.41 o
   1   1  14     1742.08     1616.34     26.74 o
   3   1  14      145.89      201.47      9.34 o
   5   1  14      186.26      147.13      7.79 o
   7   1  14       70.78       65.13      6.09 o
   9   1  14       79.64       95.25      7.42 o
  11   1  14       76.94       94.62      9.39 o
 -32   2  14       16.50       14.53      6.66 o
 -30   2  14       15.94       14.41      6.36 o
 -28   2  14       35.30       30.63      6.42 o
 -26   2  14      131.11      106.74      8.26 o
 -24   2  14      545.95      533.91     17.01 o
 -22   2  14       32.66       30.88      6.48 o
 -20   2  14      215.63      185.39      6.61 o
 -18   2  14       90.03      147.49      7.05 o
 -16   2  14      289.87      271.76      6.76 o
 -14   2  14     1361.24     1372.86     19.57 o
 -12   2  14       29.97       32.94      2.88 o
 -10   2  14      334.01      327.00      8.98 o
  -8   2  14       25.84       15.46      3.97 o
  -6   2  14        2.16        8.63      4.07 o
  -4   2  14      506.17      466.68     10.21 o
  -2   2  14     6372.88     5996.57     81.40 o
   0   2  14      303.95      300.03      9.79 o
   2   2  14        9.56       15.92      7.43 o
   4   2  14      162.14      175.12      9.22 o
   6   2  14      243.05      228.61     10.36 o
   8   2  14       90.74       82.62      8.93 o
  10   2  14      113.13      121.94     10.14 o
  12   2  14       74.80       78.45      9.16 o
 -31   3  14       44.07       51.50      7.22 o
 -29   3  14       45.96       35.17      6.81 o
 -27   3  14        1.47       11.19      3.60 o
 -25   3  14       31.70       23.77      4.30 o
 -23   3  14      211.87      206.11      8.24 o
 -21   3  14        4.00       -0.16      3.90 o
 -19   3  14        0.12       -1.26      3.91 o
 -17   3  14      456.57      438.86      9.78 o
 -15   3  14       30.60        5.07      4.32 o
 -13   3  14       17.14       14.74      3.40 o
 -11   3  14      989.60      928.43     13.18 o
  -9   3  14       14.59       11.37      3.36 o
  -7   3  14      364.82      318.29     10.27 o
  -5   3  14      817.80      834.38     17.86 o
  -3   3  14      712.30      734.95     16.69 o
  -1   3  14      553.31      541.06     14.98 o
   1   3  14      941.82      897.43     19.78 o
   3   3  14       37.26       21.40      9.45 o
   5   3  14      225.07      232.23     15.35 o
   7   3  14       66.37       68.21     12.58 o
   9   3  14      102.90       87.82     12.50 o
 -28   4  14      108.99      137.83      8.32 o
 -26   4  14       15.14       16.85      4.74 o
 -24   4  14      483.28      519.45     11.88 o
 -22   4  14      784.19      808.37     15.48 o
 -20   4  14      349.84      403.82     10.75 o
 -18   4  14     1354.16     1284.73     21.17 o
 -16   4  14       85.03       69.09      5.22 o
 -14   4  14     1032.12     1010.20     16.81 o
 -12   4  14     2275.12     2194.98     32.96 o
 -10   4  14       19.66       20.91      3.61 o
  -8   4  14     2606.81     2457.15     35.02 o
  -6   4  14      220.22      281.69     10.29 o
  -4   4  14     1894.89     1826.31     29.72 o
  -2   4  14      841.90      792.21     18.19 o
   0   4  14      124.47      113.56      8.77 o
   2   4  14     1898.35     1901.51     52.38 o
   4   4  14       26.69       26.29      9.99 o
   6   4  14      201.91      222.86     15.47 o
   8   4  14       46.11       81.13     13.06 o
 -25   5  14       88.66       83.45      6.21 o
 -23   5  14       16.72       19.31      5.19 o
 -21   5  14       50.28       47.49      5.62 o
 -19   5  14        4.18       -1.44      5.29 o
 -17   5  14       30.29       25.16      6.73 o
 -15   5  14       51.11       74.49      7.58 o
 -13   5  14       83.32       71.16      6.78 o
 -11   5  14       61.90       33.87      5.77 o
  -9   5  14      102.76      115.76      5.54 o
  -7   5  14       10.15       24.99      5.44 o
  -5   5  14      129.34      121.88      8.83 o
  -3   5  14      372.00      349.57     12.47 o
  -1   5  14      125.51      125.61      9.16 o
   1   5  14       70.93       85.20      9.48 o
   3   5  14      388.91      389.41     19.34 o
   5   5  14       26.74       32.39     11.95 o
 -22   6  14      322.45      360.58     20.41 o
 -20   6  14       11.80       29.04      8.46 o
 -18   6  14      175.37      187.45     14.91 o
 -16   6  14      175.16      221.16     12.81 o
 -14   6  14      716.13      705.86     22.79 o
 -12   6  14      128.87      130.36     10.70 o
 -10   6  14       43.87       41.08      8.64 o
  -8   6  14      363.20      340.20     15.95 o
  -6   6  14      383.62      389.41     15.14 o
  -4   6  14        7.68       15.35      6.44 o
  -2   6  14        0.47       -9.54     11.30 o
   0   6  14       19.18       12.22      8.33 o
   2   6  14      153.97      170.65     15.71 o
 -15   7  14      113.79      136.55     11.67 o
 -13   7  14        1.09        8.18      8.63 o
 -11   7  14       49.20       74.16     13.03 o
  -9   7  14      109.42      105.54     13.57 o
  -7   7  14      164.42      177.79     19.62 o
 -33   1  15        6.56        8.30      7.00 o
 -31   1  15        3.75       21.59      7.76 o
 -29   1  15       73.49       70.17      8.33 o
 -27   1  15        3.20        0.15      6.16 o
 -25   1  15      129.18      119.66      8.82 o
 -23   1  15      187.80      205.67     10.54 o
 -21   1  15     1502.48     1553.19     37.61 o
 -19   1  15      787.20      807.18     13.37 o
 -17   1  15      112.01      106.08      5.84 o
 -15   1  15      688.82      752.72     10.65 o
 -13   1  15       76.15       94.92      4.77 o
 -11   1  15       25.18       43.14      4.18 o
  -9   1  15      440.70      432.63      9.55 o
  -7   1  15     1367.21     1312.06     20.01 o
  -5   1  15      313.99      269.97      7.96 o
  -3   1  15      245.29      213.92      8.03 o
  -1   1  15        1.33        5.76      4.71 o
   1   1  15     6442.17     6079.26     83.20 o
   3   1  15       29.42       32.21      5.36 o
   5   1  15       12.82       17.03      6.80 o
   7   1  15      142.96      184.80      8.64 o
   9   1  15       11.13        4.36      7.06 o
  11   1  15       24.91       33.75     12.78 o
 -32   2  15        2.30       -1.89      6.37 o
 -30   2  15      533.30      492.21     16.51 o
 -28   2  15       10.01       12.21      6.37 o
 -26   2  15      769.55      765.48     20.82 o
 -24   2  15        0.17       -1.18      3.76 o
 -22   2  15      195.41      205.89      6.90 o
 -20   2  15      305.35      307.59      8.57 o
 -18   2  15      897.16      869.60     14.66 o
 -16   2  15     1955.71     1990.91     25.58 o
 -14   2  15      213.51      238.22      5.26 o
 -12   2  15      879.91      811.97     11.62 o
 -10   2  15      621.49      641.31     11.16 o
  -8   2  15      131.98      151.33      6.04 o
  -6   2  15      483.65      384.60      9.38 o
  -4   2  15       93.15       83.65      6.10 o
  -2   2  15      234.73      283.85      9.52 o
   0   2  15     2304.65     2191.91     37.46 o
   2   2  15        7.76        6.67      7.48 o
   4   2  15      468.21      522.40     21.71 o
   6   2  15        8.43       -1.11      8.03 o
   8   2  15      416.83      416.79     15.90 o
  10   2  15        4.50        1.99      7.86 o
 -31   3  15       43.62       31.87      9.07 o
 -29   3  15       17.98       17.90      6.72 o
 -27   3  15       10.34        4.80      3.63 o
 -25   3  15       43.30       64.01      5.24 o
 -23   3  15       78.09       75.34      5.36 o
 -21   3  15       50.41       51.93      7.70 o
 -19   3  15      252.92      241.97      8.03 o
 -17   3  15      631.01      589.14     11.66 o
 -15   3  15        2.30       -2.39      3.65 o
 -13   3  15      208.19      215.14      6.74 o
 -11   3  15        8.77        1.06      3.00 o
  -9   3  15       29.46       32.15      4.64 o
  -7   3  15      461.33      435.45     12.41 o
  -5   3  15      106.61       94.73      7.52 o
  -3   3  15     2095.86     2086.74     36.12 o
  -1   3  15       11.37       14.16      6.11 o
   1   3  15       32.41       46.18      8.90 o
   3   3  15      151.92      186.19     11.88 o
   5   3  15       57.87       45.60     12.09 o
   7   3  15      169.53      160.41     14.25 o
   9   3  15        0.48       -8.48     10.42 o
 -28   4  15        7.29        1.12      4.28 o
 -26   4  15      156.74      160.66      8.52 o
 -24   4  15       81.95       93.72      6.21 o
 -22   4  15        6.21        7.76      4.88 o
 -20   4  15        0.39       -4.41      4.41 o
 -18   4  15        1.95       -1.94      4.32 o
 -16   4  15      174.58      194.28      7.32 o
 -14   4  15       33.99       17.06      4.88 o
 -12   4  15      526.34      487.93     13.21 o
 -10   4  15       94.58       82.90      5.36 o
  -8   4  15      490.49      493.40     11.53 o
  -6   4  15      816.98      888.68     17.69 o
  -4   4  15       49.34       68.24      7.15 o
  -2   4  15        0.14        3.12      6.01 o
   0   4  15       10.50       13.23      6.96 o
   2   4  15       20.74        3.29      9.47 o
   4   4  15       26.61       20.46     10.54 o
   6   4  15      167.84      202.54     18.49 o
 -25   5  15        1.64       -2.67      4.71 o
 -23   5  15       25.89       30.52      5.42 o
 -21   5  15      121.05      134.48      8.05 o
 -19   5  15       12.98       23.93      6.00 o
 -17   5  15      931.80      920.66     22.01 o
 -15   5  15        6.81       -0.53      5.66 o
 -13   5  15      186.79      204.74      9.38 o
 -11   5  15      110.87      123.59      8.68 o
  -9   5  15      491.35      521.60     12.70 o
  -7   5  15       71.40       76.59      7.04 o
  -5   5  15      256.23      290.14     13.46 o
  -3   5  15      803.46      875.49     21.36 o
  -1   5  15      132.09      162.84     10.07 o
   1   5  15      421.78      459.31     31.56 o
   3   5  15      136.34      177.57     15.42 o
 -22   6  15      173.49      189.56     13.86 o
 -20   6  15       24.94       35.36      8.64 o
 -18   6  15      446.26      464.84     17.68 o
 -16   6  15      330.52      377.05     15.94 o
 -14   6  15      207.73      215.45     16.60 o
 -12   6  15      599.42      599.09     19.91 o
 -10   6  15       77.18       91.46     10.17 o
  -8   6  15        2.03       -4.47      4.47 o
  -6   6  15      472.62      476.01     14.43 o
  -4   6  15       87.39      112.90      9.80 o
  -2   6  15      502.25      530.55     20.85 o
 -32   0  16      113.72       95.61     28.67 o
 -30   0  16      181.04       98.92     12.94 o
 -28   0  16      513.96      481.57     23.36 o
 -26   0  16      160.45      143.23     13.75 o
 -24   0  16      854.46      725.82     28.13 o
 -22   0  16     1257.12     1103.81     36.92 o
 -20   0  16       56.82      101.95      8.95 o
 -18   0  16       13.48       14.13      3.60 o
 -16   0  16        2.45        7.73      5.01 o
 -14   0  16     2903.50     3079.19     48.60 o
 -12   0  16      387.28      325.51     10.83 o
 -10   0  16     2228.42     1972.06     42.42 o
  -8   0  16     1472.76     1547.16     35.30 o
  -6   0  16     1254.14     1229.51     30.07 o
  -4   0  16     3133.26     3099.48     63.91 o
  -2   0  16      645.63      656.09     20.38 o
   0   0  16     1109.87     1090.67     28.63 o
   2   0  16      374.99      376.39     16.28 o
   4   0  16      644.68      629.06     22.11 o
   6   0  16        0.79       -4.42      7.11 o
   8   0  16       20.84       24.63      8.17 o
 -31   1  16      249.29      249.03     12.52 o
 -29   1  16      197.39      183.16     10.74 o
 -27   1  16      369.56      367.72     15.60 o
 -25   1  16      117.23       98.60      9.23 o
 -23   1  16      310.47      304.96     14.51 o
 -21   1  16     3692.11     3658.67     48.67 o
 -19   1  16      493.53      475.24     14.98 o
 -17   1  16      458.01      386.27      7.44 o
 -15   1  16      235.86      228.79      5.57 o
 -13   1  16      714.92      690.48     12.43 o
 -11   1  16      304.86      269.74      7.72 o
  -9   1  16       38.70       55.97      6.22 o
  -7   1  16      698.36      703.44     13.20 o
  -5   1  16       66.63       66.08      8.91 o
  -3   1  16     1256.90     1274.71     22.28 o
  -1   1  16      862.65      850.19     28.28 o
   1   1  16       71.86      107.37     14.11 o
   3   1  16      503.63      535.34     13.83 o
   5   1  16       85.24      108.63      7.38 o
   7   1  16       29.66       28.09      6.08 o
   9   1  16      254.11      312.52     14.20 o
 -32   2  16        9.51       13.23      7.13 o
 -30   2  16       15.78        6.31      6.84 o
 -28   2  16        0.10       -4.98      6.15 o
 -26   2  16      115.68      112.14      9.07 o
 -24   2  16      160.21      129.16      6.07 o
 -22   2  16      119.68      132.10      6.90 o
 -20   2  16       19.92       27.23      4.57 o
 -18   2  16      167.58      194.20     10.28 o
 -16   2  16       81.93       96.23      7.20 o
 -14   2  16        4.57        6.46      2.72 o
 -12   2  16        6.40        7.55      3.19 o
 -10   2  16        1.29       -0.20      3.61 o
  -8   2  16     1971.71     1888.99     36.95 o
  -6   2  16        0.16        6.03      4.59 o
  -4   2  16     2259.83     2151.53     33.39 o
  -2   2  16      294.09      324.52     10.61 o
   0   2  16       74.18      109.45      8.12 o
   2   2  16       35.27       13.21      8.29 o
   4   2  16       61.25       33.25      9.71 o
   6   2  16       35.03       35.49     11.01 o
   8   2  16       31.83       37.93     12.02 o
 -29   3  16       54.01       58.94      7.94 o
 -27   3  16      137.94      143.63      6.39 o
 -25   3  16       59.91       59.91      5.46 o
 -23   3  16       35.91       18.73      4.51 o
 -21   3  16      459.17      465.43     11.20 o
 -19   3  16       16.04       11.66      4.51 o
 -17   3  16       60.16       56.95      5.08 o
 -15   3  16      404.96      332.75      9.05 o
 -13   3  16      299.97      274.37      6.39 o
 -11   3  16       24.43       31.91      4.25 o
  -9   3  16       11.10       -4.69      4.69 o
  -7   3  16      116.82      117.26      7.66 o
  -5   3  16       15.54       11.54      5.78 o
  -3   3  16       68.60       44.53      6.80 o
  -1   3  16        0.95        2.68      7.94 o
   1   3  16        7.76       13.57      8.19 o
   3   3  16       70.20       81.16     10.34 o
   5   3  16        0.05        2.53     10.01 o
   7   3  16       84.63      101.14     14.06 o
 -28   4  16       52.14       60.64      5.62 o
 -26   4  16      166.78      176.31      7.94 o
 -24   4  16      542.73      611.83     13.71 o
 -22   4  16       40.66       35.59      5.39 o
 -20   4  16      516.92      553.46     12.94 o
 -18   4  16      149.38      145.55      8.05 o
 -16   4  16       11.78        1.50      4.96 o
 -14   4  16      955.26      926.15     19.67 o
 -12   4  16        0.04        1.11      5.46 o
 -10   4  16     3217.90     3187.03     48.35 o
  -8   4  16        8.14       17.16      5.35 o
  -6   4  16      107.79       98.68      8.11 o
  -4   4  16       47.88       53.70      7.35 o
  -2   4  16      295.56      275.57     11.80 o
   0   4  16      806.51      914.78     24.45 o
   2   4  16      172.12      242.39     19.98 o
   4   4  16       29.76       59.93     12.27 o
 -25   5  16       28.11       47.95      6.03 o
 -23   5  16       26.77        3.04      5.08 o
 -21   5  16       43.53       43.41      6.87 o
 -19   5  16        2.75        4.65      6.53 o
 -17   5  16        2.06        2.39      6.66 o
 -15   5  16        9.81       -5.70      5.70 o
 -13   5  16        9.74       -4.44      6.18 o
 -11   5  16       51.17       71.24      9.80 o
  -9   5  16      126.13       94.65      7.14 o
  -7   5  16      106.71      150.49      9.05 o
  -5   5  16      268.34      304.43     13.65 o
  -3   5  16      675.26      609.19     18.00 o
  -1   5  16      150.37      184.87     12.42 o
   1   5  16      146.09      135.33     14.53 o
 -20   6  16        0.84       -0.04      8.88 o
 -18   6  16      152.95      158.16     12.03 o
 -16   6  16        0.00        6.22      8.14 o
 -14   6  16      443.40      419.22     17.33 o
 -12   6  16       64.58       66.32     10.03 o
 -10   6  16       10.28        5.80      8.50 o
  -8   6  16      306.45      285.45     11.05 o
  -6   6  16       36.41       45.77      7.36 o
  -4   6  16        0.04        3.20     10.05 o
 -31   1  17        2.81       14.05      7.33 o
 -29   1  17       30.55       27.99      7.52 o
 -27   1  17        8.32       -0.18      6.39 o
 -25   1  17       11.14       14.51      7.08 o
 -23   1  17      309.58      284.20      8.95 o
 -21   1  17     1675.78     1708.35     32.22 o
 -19   1  17     1239.00     1278.19     29.22 o
 -17   1  17       55.80       81.69      4.04 o
 -15   1  17       13.52        1.29      3.95 o
 -13   1  17     2791.55     2807.56     32.11 o
 -11   1  17      390.45      385.40     10.18 o
  -9   1  17     1856.87     1780.42     28.32 o
  -7   1  17       18.70       15.15      5.03 o
  -5   1  17     1830.31     1740.25     31.47 o
  -3   1  17      330.31      291.88     11.21 o
  -1   1  17     1255.57     1213.43     24.82 o
   1   1  17        1.17        3.86      6.30 o
   3   1  17       12.02       16.82      6.60 o
   5   1  17      342.50      339.07     11.56 o
   7   1  17       15.11       25.70      6.89 o
 -30   2  17       45.79       48.92      9.84 o
 -28   2  17      157.77      186.66     13.09 o
 -26   2  17        0.72       -2.82      6.46 o
 -24   2  17      199.01      201.33      7.36 o
 -22   2  17      173.17      184.86      8.33 o
 -20   2  17     1278.09     1232.84     20.37 o
 -18   2  17     1538.89     1447.36     23.36 o
 -16   2  17        1.17        1.70      4.20 o
 -14   2  17     1931.69     1777.40     21.94 o
 -12   2  17      697.72      660.92     12.22 o
 -10   2  17      159.15      139.41      6.91 o
  -8   2  17     3105.08     2998.10     48.45 o
  -6   2  17      166.34      191.24      8.25 o
  -4   2  17       60.62       61.74      6.30 o
  -2   2  17      666.59      750.77     18.44 o
   0   2  17     1353.04     1203.71     28.62 o
   2   2  17       35.95       47.78      9.30 o
   4   2  17        0.32       -0.57      8.77 o
   6   2  17       76.72       77.38     13.28 o
 -29   3  17        0.52       -2.65      6.58 o
 -27   3  17      128.97      130.10      6.52 o
 -25   3  17       26.92       37.26      5.09 o
 -23   3  17      146.73      145.43      7.80 o
 -21   3  17       12.67        9.86      4.54 o
 -19   3  17     1003.76     1123.22     21.66 o
 -17   3  17        2.75       -3.39      5.04 o
 -15   3  17      286.36      294.75      8.90 o
 -13   3  17      146.57      182.98      5.84 o
 -11   3  17        4.64        6.29      4.76 o
  -9   3  17      115.66      124.96      7.84 o
  -7   3  17       71.34       80.13      7.41 o
  -5   3  17      176.76      179.38      9.65 o
  -3   3  17      338.83      298.50     12.20 o
  -1   3  17      457.82      458.78     17.39 o
   1   3  17      448.42      437.58     19.77 o
   3   3  17        4.29       -6.24     10.59 o
   5   3  17      260.41      332.23     19.05 o
 -28   4  17       52.94       68.92      6.19 o
 -26   4  17       37.64       32.71      5.66 o
 -24   4  17       27.90       24.24      5.19 o
 -22   4  17        9.39        6.79      4.99 o
 -20   4  17        0.27       -0.35      4.79 o
 -18   4  17      105.61       89.48      6.53 o
 -16   4  17      149.09      126.00      9.24 o
 -14   4  17      392.12      402.08     12.95 o
 -12   4  17      367.71      405.06     14.15 o
 -10   4  17       30.03       40.86      8.83 o
  -8   4  17       46.56       61.47      7.31 o
  -6   4  17        0.11       -3.43      6.31 o
  -4   4  17       52.92       73.36      7.88 o
  -2   4  17        0.28        7.09      7.13 o
   0   4  17       10.39        5.62      9.31 o
   2   4  17       11.54       12.75     11.37 o
 -23   5  17      207.05      226.14     10.27 o
 -21   5  17       96.97      100.73      8.00 o
 -19   5  17      287.11      332.98     13.49 o
 -17   5  17       25.53       23.53      7.34 o
 -15   5  17      813.23      781.65     20.45 o
 -13   5  17      527.37      465.23     15.61 o
 -11   5  17       35.35       35.04      7.84 o
  -9   5  17      172.21      193.34      9.64 o
  -7   5  17      324.08      350.54     13.09 o
  -5   5  17      935.03     1042.91     26.33 o
  -3   5  17      120.14      156.32     11.16 o
  -1   5  17      130.32      143.46     15.00 o
 -16   6  17        0.24       -1.07      8.48 o
 -14   6  17       30.25       26.12      9.97 o
 -12   6  17       25.91       16.43      8.91 o
 -10   6  17        4.65        7.18      8.68 o
  -8   6  17      283.96      284.30     11.15 o
 -32   0  18       94.10       43.57     13.96 o
 -30   0  18      428.76      490.89     44.43 o
 -28   0  18      308.36      241.84     17.80 o
 -26   0  18        2.44        9.58     10.51 o
 -24   0  18        5.74       -4.64      9.44 o
 -22   0  18     2016.33     1914.76     72.50 o
 -20   0  18     1220.36     1181.35     23.61 o
 -18   0  18      321.51      267.98      9.81 o
 -16   0  18      639.62      585.57     13.84 o
 -14   0  18        0.20        1.48      4.35 o
 -12   0  18        8.11       -5.41      6.07 o
 -10   0  18      234.58      227.36     12.10 o
  -8   0  18      502.94      503.32     17.69 o
  -6   0  18      731.25      740.87     28.83 o
  -4   0  18        0.67        5.33     10.80 o
  -2   0  18      615.78      633.44     27.59 o
   0   0  18      945.44      932.30     35.13 o
   2   0  18      599.57      580.32     28.54 o
   4   0  18      118.71      102.61     11.40 o
 -31   1  18       29.36       33.38      8.06 o
 -29   1  18       15.27       19.29      7.55 o
 -27   1  18       83.63       76.54      8.89 o
 -25   1  18       24.83       21.89      7.09 o
 -23   1  18      296.81      281.25      9.94 o
 -21   1  18      218.21      219.15      7.42 o
 -19   1  18     1910.68     1884.97     35.02 o
 -17   1  18      445.24      438.18      9.35 o
 -15   1  18       68.94       66.38      5.27 o
 -13   1  18      708.22      701.37     11.40 o
 -11   1  18        7.89        9.94      4.71 o
  -9   1  18      777.47      681.83     14.80 o
  -7   1  18      157.46      153.89      8.90 o
  -5   1  18      406.92      439.54     18.20 o
  -3   1  18       46.81       50.15     10.88 o
  -1   1  18      452.74      445.62     14.36 o
   1   1  18      735.63      772.39     19.45 o
   3   1  18      245.85      275.16     12.21 o
   5   1  18      193.79      226.49     11.72 o
 -30   2  18       90.14      104.09      9.81 o
 -28   2  18        4.83        2.99      7.08 o
 -26   2  18        8.00       12.72      3.49 o
 -24   2  18      106.17       77.73      6.95 o
 -22   2  18       30.41       26.40      4.61 o
 -20   2  18       31.20       31.84      4.86 o
 -18   2  18      224.93      205.27      8.05 o
 -16   2  18      113.60      114.10      5.07 o
 -14   2  18     1003.93      981.89     14.13 o
 -12   2  18      200.67      249.74      7.73 o
 -10   2  18     1322.71     1300.26     25.05 o
  -8   2  18        0.29       -1.82      5.75 o
  -6   2  18        3.68        9.93      6.37 o
  -4   2  18      239.21      243.92     11.21 o
  -2   2  18      156.19      163.24      9.51 o
   0   2  18      108.26      113.00     11.08 o
   2   2  18       35.24       41.27      9.90 o
   4   2  18       31.69       48.81     14.48 o
 -29   3  18        2.19       -3.73      3.73 o
 -27   3  18       87.84       65.99      5.56 o
 -25   3  18        5.14        9.96      4.73 o
 -23   3  18        9.37        3.64      4.90 o
 -21   3  18       63.40       58.83      5.82 o
 -19   3  18      226.31      234.83     10.84 o
 -17   3  18       16.89       32.76      5.38 o
 -15   3  18      238.22      226.19      8.76 o
 -13   3  18      381.75      360.65      8.82 o
 -11   3  18        1.33        0.17      4.79 o
  -9   3  18       17.66       13.40      6.18 o
  -7   3  18        2.10       -4.03      6.12 o
  -5   3  18       68.03       84.81      8.35 o
  -3   3  18       99.16      134.04     11.39 o
  -1   3  18        9.13       -3.25      8.53 o
   1   3  18       63.75       74.91     11.00 o
   3   3  18      122.90      131.90     14.72 o
 -26   4  18        8.04       10.05      5.43 o
 -24   4  18       57.18       50.29      6.06 o
 -22   4  18       57.24      104.46      8.79 o
 -20   4  18      229.75      270.15      9.59 o
 -18   4  18       16.58       12.25      5.90 o
 -16   4  18      457.71      504.51     17.46 o
 -14   4  18       75.50       42.08      6.94 o
 -12   4  18     1578.69     1605.75     23.86 o
 -10   4  18       26.45       24.51      6.53 o
  -8   4  18       65.28       93.79      9.37 o
  -6   4  18     1508.28     1587.49     30.56 o
  -4   4  18      413.82      427.38     14.92 o
  -2   4  18      112.55      124.22     11.74 o
   0   4  18      344.24      426.30     22.79 o
 -23   5  18       90.49      139.29     11.55 o
 -21   5  18       12.84       11.35      6.49 o
 -19   5  18        0.11       -4.50      6.91 o
 -17   5  18       60.73       46.51      8.30 o
 -15   5  18      204.46      218.95     11.84 o
 -13   5  18        6.57       21.53      7.83 o
 -11   5  18      317.80      330.75     11.40 o
  -9   5  18      288.92      276.05     15.60 o
  -7   5  18      157.03      174.30     10.57 o
  -5   5  18      115.45       99.76     10.48 o
 -31   1  19        3.68        8.70      7.53 o
 -29   1  19       93.09       91.76      9.62 o
 -27   1  19       34.93       16.54      9.31 o
 -25   1  19       91.57       99.60     10.34 o
 -23   1  19       86.30      102.71      5.61 o
 -21   1  19      214.47      222.20     13.30 o
 -19   1  19      971.90      952.28     15.27 o
 -17   1  19        6.29        2.23      3.35 o
 -15   1  19      909.80      840.81     12.81 o
 -13   1  19        5.12        1.27      3.62 o
 -11   1  19      368.26      385.42     13.20 o
  -9   1  19      475.06      465.05     13.70 o
  -7   1  19      747.72      674.80     17.52 o
  -5   1  19       67.81       95.71     10.09 o
  -3   1  19      173.17      187.42     12.48 o
  -1   1  19      177.24      154.76     12.11 o
   1   1  19      649.02      676.71     18.90 o
   3   1  19      644.05      700.57     23.60 o
 -30   2  19       54.73       62.58      9.21 o
 -28   2  19      177.95      185.59     11.71 o
 -26   2  19       16.31       21.10      4.56 o
 -24   2  19      304.32      320.60      9.76 o
 -22   2  19      154.91      149.01      6.97 o
 -20   2  19       94.24       87.12      6.15 o
 -18   2  19        1.49       -2.16      4.56 o
 -16   2  19       58.63       66.54      5.15 o
 -14   2  19       70.62       86.94      4.70 o
 -12   2  19       85.59       49.42      5.58 o
 -10   2  19      314.63      359.79     12.51 o
  -8   2  19       41.22       27.43      6.74 o
  -6   2  19      426.70      373.16     18.43 o
  -4   2  19      707.15      727.16     21.50 o
  -2   2  19      165.64      184.33     11.95 o
   0   2  19      336.60      340.83     16.22 o
   2   2  19      193.20      233.11     14.44 o
 -27   3  19       24.14       22.07      5.37 o
 -25   3  19      258.83      250.97      9.40 o
 -23   3  19       23.13       11.40      5.03 o
 -21   3  19        1.44        0.95      4.91 o
 -19   3  19      633.55      644.42     14.46 o
 -17   3  19      585.08      660.22     14.77 o
 -15   3  19      209.00      205.95      7.44 o
 -13   3  19       26.84       22.17      4.67 o
 -11   3  19      635.22      689.01     17.72 o
  -9   3  19       56.20       39.32      7.13 o
  -7   3  19       33.97       32.68      7.42 o
  -5   3  19      104.97      153.77     10.17 o
  -3   3  19       24.18       10.65     12.26 o
  -1   3  19      116.98      149.90     12.74 o
 -24   4  19        7.78       20.38      6.01 o
 -22   4  19        3.84       -0.80      5.33 o
 -20   4  19      127.28      126.65      8.50 o
 -18   4  19        1.74        2.93      5.98 o
 -16   4  19      128.88      138.67     11.14 o
 -14   4  19      121.42      108.97     11.20 o
 -12   4  19      142.54      170.61      8.47 o
 -10   4  19        2.67       -6.35      6.35 o
  -8   4  19       46.27       55.17      9.17 o
  -6   4  19       75.78       62.85     12.11 o
  -4   4  19       11.03        4.98     11.66 o
 -19   5  19       63.43       67.41      9.15 o
 -17   5  19      278.92      306.17     13.88 o
 -15   5  19      182.19      213.91     15.03 o
 -13   5  19      149.42      149.53     10.79 o
 -11   5  19      827.33      874.74     18.80 o
  -9   5  19       53.67       76.06      8.34 o
 -30   0  20      149.30      105.27     14.49 o
 -28   0  20      100.95       69.09     17.11 o
 -26   0  20       31.88       11.55     10.64 o
 -24   0  20      123.36      108.47     14.23 o
 -22   0  20     1245.70     1251.51     30.09 o
 -20   0  20     1289.50     1247.54     26.00 o
 -18   0  20       61.13       67.78      6.38 o
 -16   0  20      186.51      224.00      9.42 o
 -14   0  20     1111.32     1049.98     21.88 o
 -12   0  20       82.65       59.84      9.10 o
 -10   0  20       32.80       15.42      8.01 o
  -8   0  20        2.80       11.58     11.01 o
  -6   0  20       48.41       40.50     22.21 o
  -4   0  20      139.92      118.91     15.39 o
  -2   0  20      424.04      495.87     26.80 o
   0   0  20      633.43      731.32     33.32 o
 -29   1  20      390.48      364.41     15.91 o
 -27   1  20       18.68       18.59      7.88 o
 -25   1  20      396.21      369.54     15.77 o
 -23   1  20       13.71       18.08      4.36 o
 -21   1  20      271.56      276.19      9.16 o
 -19   1  20      177.53      187.57      5.79 o
 -17   1  20       13.39       13.47      3.79 o
 -15   1  20     1342.88     1342.94     18.31 o
 -13   1  20      346.56      352.62      9.55 o
 -11   1  20      309.16      309.06     11.85 o
  -9   1  20      295.97      312.50     12.05 o
  -7   1  20        1.30       -1.53      7.78 o
  -5   1  20      202.24      215.35     12.96 o
  -3   1  20      150.54      166.34     12.41 o
  -1   1  20       38.83       53.91     10.79 o
 -28   2  20       30.90       16.80      8.12 o
 -26   2  20       70.42       57.35      5.17 o
 -24   2  20        6.59       -0.97      4.60 o
 -22   2  20       27.52       37.47      5.95 o
 -20   2  20        5.93        5.73      4.80 o
 -18   2  20       21.41       10.91      5.07 o
 -16   2  20      696.77      647.93     11.60 o
 -14   2  20       22.86       40.31      4.87 o
 -12   2  20      259.86      202.22      9.98 o
 -10   2  20      478.24      497.38     14.90 o
  -8   2  20        3.24       -3.32      6.80 o
  -6   2  20        3.32        8.08      8.82 o
  -4   2  20      127.75      146.63     12.26 o
  -2   2  20      169.55      231.95     17.46 o
 -27   3  20      123.94      134.36      7.35 o
 -25   3  20      193.18      231.37      9.34 o
 -23   3  20       41.30       36.53      5.97 o
 -21   3  20      539.71      531.37     13.22 o
 -19   3  20      298.98      315.22     10.37 o
 -17   3  20      103.82      110.87      8.28 o
 -15   3  20       62.56       78.39      8.21 o
 -13   3  20       97.97      115.17      6.57 o
 -11   3  20        4.46        8.87      6.22 o
  -9   3  20      245.61      258.14     11.66 o
  -7   3  20      217.42      215.34     11.27 o
  -5   3  20        0.57       -1.13      9.57 o
  -3   3  20       33.42       28.43     10.75 o
 -22   4  20      387.04      429.23     12.50 o
 -20   4  20      135.15      136.16      9.18 o
 -18   4  20      280.57      277.10     13.09 o
 -16   4  20       33.57       20.59      7.92 o
 -14   4  20        0.05       -3.32      7.17 o
 -12   4  20       95.95      158.43      8.48 o
 -10   4  20      365.62      444.90     15.15 o
  -8   4  20     1032.52     1079.61     26.94 o
  -6   4  20      672.35      759.19     22.42 o
 -27   1  21        1.18       -4.13      7.43 o
 -25   1  21       26.90       19.41      3.93 o
 -23   1  21        6.69       -4.22      4.22 o
 -21   1  21      130.87      159.13      8.55 o
 -19   1  21      687.67      753.36     12.53 o
 -17   1  21      528.76      479.59     10.05 o
 -15   1  21       25.16       35.40      4.56 o
 -13   1  21      802.73      842.13     20.30 o
 -11   1  21        1.25       -6.46      6.46 o
  -9   1  21      627.90      623.17     17.26 o
  -7   1  21        4.93       -8.26      8.26 o
  -5   1  21        5.17        5.57      9.37 o
  -3   1  21      342.21      398.37     17.71 o
 -26   2  21       38.19       40.17      6.71 o
 -24   2  21        1.58       -3.08      4.72 o
 -22   2  21      237.46      260.13     11.72 o
 -20   2  21      391.05      419.15     11.68 o
 -18   2  21      184.99      221.90      8.77 o
 -16   2  21       92.15      114.42      7.81 o
 -14   2  21        6.39        4.37      4.52 o
 -12   2  21      490.01      468.75     15.20 o
 -10   2  21      118.31      139.27      9.83 o
  -8   2  21      273.22      272.91     12.26 o
  -6   2  21      557.79      519.85     19.30 o
  -4   2  21      100.46      113.46     12.41 o
 -25   3  21       57.91       63.08      6.75 o
 -23   3  21      141.62      159.59      8.62 o
 -21   3  21        7.43       -0.31      5.26 o
 -19   3  21       12.31       11.14      5.72 o
 -17   3  21       56.75      106.13      8.57 o
 -15   3  21      106.99       80.96      6.47 o
 -13   3  21      588.13      555.05     14.77 o
 -11   3  21       70.19      105.77     10.11 o
  -9   3  21        2.91        3.41      8.12 o
  -7   3  21      155.52      149.12     10.58 o
 -20   4  21      342.61      342.18     13.09 o
 -18   4  21        3.51        6.53      7.94 o
 -16   4  21       40.34       73.41     11.87 o
 -14   4  21       36.21       35.00      9.58 o
 -12   4  21       74.86       75.06      7.52 o
 -26   0  22      222.20      206.12     18.66 o
 -24   0  22       13.69        4.11     11.23 o
 -22   0  22      129.83      150.44     10.05 o
 -20   0  22       98.06       73.52      7.00 o
 -18   0  22      209.19      269.50     11.68 o
 -16   0  22      333.64      289.69     15.73 o
 -14   0  22      518.58      566.64     15.72 o
 -12   0  22      187.82      166.10     12.77 o
 -10   0  22        3.64       -2.64     12.99 o
  -8   0  22      143.99      150.75     17.60 o
  -6   0  22       38.11       55.44     15.51 o
 -27   1  22      184.65      197.41     13.05 o
 -25   1  22       23.65       31.89      4.29 o
 -23   1  22        0.71        3.83      4.63 o
 -21   1  22       52.11       69.85      6.52 o
 -19   1  22       18.95       17.85      4.75 o
 -17   1  22      259.82      243.66      8.42 o
 -15   1  22       16.79       12.76      4.43 o
 -13   1  22      349.20      330.06     15.10 o
 -11   1  22      175.13      162.91     10.57 o
  -9   1  22        4.23        2.25      9.88 o
  -7   1  22       57.14       67.06     12.65 o
 -24   2  22       11.75       17.02      5.46 o
 -22   2  22      669.73      639.69     15.76 o
 -20   2  22      262.07      279.47     11.66 o
 -18   2  22       11.17       15.22      3.67 o
 -16   2  22      550.58      548.20     11.98 o
 -14   2  22      116.95      122.89      7.32 o
 -12   2  22       48.17       72.14     12.81 o
 -10   2  22        9.82        8.37      7.67 o
  -8   2  22       10.63       14.98      9.92 o
 -21   3  22       59.92       55.31      6.84 o
 -19   3  22       39.17       38.19      7.51 o
 -17   3  22        0.92       -8.54      9.53 o
 -15   3  22       24.27       34.98      5.17 o
 -13   3  22       46.45       49.39      7.19 o
 -11   3  22       21.91       10.56      8.02 o
 -23   1  23      174.35      201.74     12.20 o
 -21   1  23       21.98       21.15      4.07 o
 -19   1  23      209.64      262.65      8.02 o
 -17   1  23      130.28      131.29      6.31 o
 -15   1  23      149.49      172.35      7.75 o
 -13   1  23      141.91      128.57      8.76 o
 -11   1  23       50.57       23.16      7.97 o
 -22   2  23       28.53       34.17      6.52 o
 -20   2  23       53.27       84.95      8.32 o
 -18   2  23        2.20        4.69      3.81 o
 -16   2  23       39.27       43.85      5.47 o
 -14   2  23      667.22      670.90     16.11 o
 -12   2  23      249.58      245.20     13.60 o
 -18   0  24      147.75      199.39     11.10 o
 
